# Supplementary material for: How does the farmland management rights mortgage loan affect food security: Based on the evidence of major grain producing areas in China
Source: PLoS One. 2025 Apr 28;20(4):e0313881. doi: 10.1371/journal.pone.0313881 (PMC12036842; doi:10.1371/journal.pone.0313881)
Supplement: S1 Data — (XLSX) [file pone.0313881.s001.xlsx]

## Sheet: Sheet1
id	year	province	city	county	Lntgo	Landloan	Rain	Term	Lntech	Lnloan	Lngov	Lncrop	First	Str	Pop
130102	2010	河北省	石家庄市	长安区	12.609	0	0.001319	13.5689	0.693147	13.4548	11.1243	2.63906	0.0229732	0.257815	0.426739
130102	2011	河北省	石家庄市	长安区	12.4227	0	0.001687	13.309	0.693147	13.9185	11.4628	2.56495	0.0190347	0.252638	0.433261
130102	2012	河北省	石家庄市	长安区	12.1936	0	0.001633	13.0492	0.693147	14.234	11.7153	2.48491	0.0160597	0.251615	0.439783
130102	2013	河北省	石家庄市	长安区	11.8958	0	0.001422	13.1615	0.693147	14.4735	11.9167	2.3979	0.013349	0.246989	0.446304
130102	2014	河北省	石家庄市	长安区	11.4699	0	0.000741	14.6795	0.693147	14.6666	12.0842	2.30259	0.00775087	0.169827	0.452826
130102	2015	河北省	石家庄市	长安区	10.7128	0	0.001534	13.9643	0.693147	14.8283	12.2277	2.19722	0.00628231	0.163881	0.459348
130102	2016	河北省	石家庄市	长安区	10.6176	0	0.001792	13.7691	0.693147	14.9676	12.4815	2.07944	0.00504503	0.158012	0.46587
130102	2017	河北省	石家庄市	长安区	10.2413	0	0.001241	14.3817	0.693147	15.0897	12.6311	1.60944	0.00214512	0.164254	0.465652
130102	2018	河北省	石家庄市	长安区	9.67959	0	0.001266	14.085	0.693147	15.1986	12.8373	1.09861	0.00164997	0.175126	0.474058
130102	2019	河北省	石家庄市	长安区	10.105	0	0.001096	14.3731	0.693147	15.2967	12.8034	1.38629	0.00122309	0.184499	0.484058
130102	2020	河北省	石家庄市	长安区	9.89359	0	0.001589	14.1171	0.693147	15.3861	12.8961	1.60944	0.00102056	0.149044	0.722826
130102	2021	河北省	石家庄市	长安区	9.56182	0	0.002027	14.6037	0.693147	15.4682	13.0112	1.79176	0.00123532	0.148633	0.961594
130104	2010	河北省	石家庄市	桥西区	6.31173	0	0	14.3191	0.693147	0	11.3919	0	0.0111195	0.0994445	1.02786
130104	2011	河北省	石家庄市	桥西区	6.45362	0	0	14.0158	0.693147	0	11.7429	0	0.00865641	0.108365	1.01943
130104	2012	河北省	石家庄市	桥西区	6.57786	0	0	13.7125	0	0	12.0021	0	0.00685305	0.105185	1.011
130104	2013	河北省	石家庄市	桥西区	6.68835	0	0	13.7249	0	0	12.2078	0	0.00547565	0.117029	1.00257
130104	2014	河北省	石家庄市	桥西区	6.78784	0	0	15.2395	0	0	12.3783	0	0.00438923	0.108501	0.994143
130104	2015	河北省	石家庄市	桥西区	6.87833	0	0	14.4755	0	0	12.524	0	0.0035104	0.10622	0.985714
130104	2016	河北省	石家庄市	桥西区	6.9613	0	0	14.2495	0	0	12.6922	0	0.00278485	0.110659	0.977286
130104	2017	河北省	石家庄市	桥西区	6.51767	0	0	14.9011	0	0	12.8201	0	0.000913443	0.0973238	1.19971
130104	2018	河北省	石家庄市	桥西区	5.77455	0	0	14.5608	0	0	13.0006	0	0.000458255	0.0785957	0.964286
130104	2019	河北省	石家庄市	桥西区	5.7462	0	0	14.8747	0	0	13.0869	0	0.00012141	0.0715194	0.965714
130104	2020	河北省	石家庄市	桥西区	5.59099	0	0	14.6074	0	0	13.0827	0	0.000106985	0.0677074	1.02714
130104	2021	河北省	石家庄市	桥西区	5.65669	0	0	15.177	0	0	13.2178	0	0.000119093	0.0650532	1.08857
130105	2010	河北省	石家庄市	新华区	10.3884	0	0.001335	14.036	1.09861	0	11.1408	2.30259	0.0287853	0.314992	0.536413
130105	2011	河北省	石家庄市	新华区	10.2999	0	0.001781	13.7484	1.09861	0	11.3793	2.19722	0.0218624	0.280843	0.537826
130105	2012	河北省	石家庄市	新华区	10.2029	0	0.001676	13.4609	1.09861	0	11.5718	2.07944	0.0170574	0.257142	0.539239
130105	2013	河北省	石家庄市	新华区	10.0954	0	0.001449	13.5085	1.09861	0	11.7331	1.94591	0.0135273	0.239729	0.540652
130105	2014	河北省	石家庄市	新华区	9.97492	0	0.000766	15.0244	1.09861	0	11.8719	1.79176	0.0108241	0.226395	0.542065
130105	2015	河北省	石家庄市	新华区	9.83794	0	0.001624	14.2831	1.09861	0	11.9939	1.60944	0.0086878	0.215857	0.543478
130105	2016	河北省	石家庄市	新华区	9.67916	0	0.001943	14.0686	1.09861	0	12.2126	1.38629	0.00695695	0.207319	0.544891
130105	2017	河北省	石家庄市	新华区	8.28803	0	0.001335	14.7064	1.09861	0	12.4292	0	0.0012996	0.207803	0.755435
130105	2018	河北省	石家庄市	新华区	8.32579	0	0.001281	14.3804	0.693147	0	12.3783	0	0.00108051	0.153626	0.548804
130105	2019	河北省	石家庄市	新华区	8.44204	0	0.001148	14.6846	0	0	12.4926	0	0.000930075	0.11648	0.553261
130105	2020	河北省	石家庄市	新华区	8.40358	0	0.001697	14.4219	0	0	12.6839	0	0.000856677	0.0883917	0.557717
130105	2021	河北省	石家庄市	新华区	8.55818	0	0.002199	14.9615	0	0	12.7841	0	0.000906281	0.0837381	0.562174
130107	2010	河北省	石家庄市	井陉矿区	11.0416	0	0.001503	13.6358	1.09861	0	10.0088	2.56495	0.0220129	0.879239	0.140286
130107	2011	河北省	石家庄市	井陉矿区	10.8679	0	0.002029	13.337	1.09861	0	10.3493	2.3979	0.0206794	0.849761	0.138857
130107	2012	河北省	石家庄市	井陉矿区	10.6576	0	0.001959	13.0383	0	0	10.6028	2.19722	0.0191668	0.816323	0.137429
130107	2013	河北省	石家庄市	井陉矿区	10.3909	0	0.001673	13.1749	1.09861	0	10.8049	1.94591	0.0174364	0.778071	0.136
130107	2014	河北省	石家庄市	井陉矿区	10.0261	0	0.001164	14.5785	1.09861	0	10.973	1.60944	0.0154375	0.733884	0.134571
130107	2015	河北省	石家庄市	井陉矿区	9.44597	0	0.001912	13.8128	1.09861	0	11.1168	1.09861	0.0131024	0.682264	0.133143
130107	2016	河北省	石家庄市	井陉矿区	7.90286	0	0.002516	13.5803	0.693147	0	11.402	0	0.0103385	0.621163	0.131714
130107	2017	河北省	石家庄市	井陉矿区	7.11233	0	0.001588	14.2283	0	0	11.2797	0	0.0110879	0.473528	0.128
130107	2018	河北省	石家庄市	井陉矿区	6.47697	0	0.001384	13.8938	0	0	11.2714	0	0.00878115	0.421941	0.126714
130107	2019	河北省	石家庄市	井陉矿区	6.46459	0	0.001336	14.2357	0	0	11.7792	0	0.00685378	0.378838	0.125714
130107	2020	河北省	石家庄市	井陉矿区	7.0193	0	0.00204	13.9512	0	0	11.6929	0	0.00813933	0.574904	0.124714
130107	2021	河北省	石家庄市	井陉矿区	7.14409	0	0.002791	14.5119	0	0	11.7354	0	0.00646777	0.594074	0.123714
130108	2010	河北省	石家庄市	裕华区	9.65944	0	0.001299	13.4487	0	0	11.1639	0	0.0197543	0.533239	0.556229
130108	2011	河北省	石家庄市	裕华区	9.51959	0	0.001562	13.1934	0	0	11.3213	0	0.0131831	0.41378	0.59
130108	2012	河北省	石家庄市	裕华区	9.35695	0	0.001637	12.938	0	0	11.4573	0	0.00904438	0.338541	0.62377
130108	2013	河北省	石家庄市	裕华区	9.16262	0	0.001355	13.0726	0	0	11.577	0	0.00619846	0.286804	0.657541
130108	2014	河北省	石家庄市	裕华区	8.92119	0	0.000743	14.5848	0	0	11.6839	0	0.00412141	0.249045	0.691311
130108	2015	河北省	石家庄市	裕华区	8.60227	0	0.001487	13.8655	0	0	11.7804	0	0.00253873	0.220272	0.725082
130108	2016	河北省	石家庄市	裕华区	8.13124	0	0.001808	13.6736	0	0	12.1222	0	0.00129269	0.19762	0.758852
130108	2017	河北省	石家庄市	裕华区	7.32053	0	0.001232	14.2788	0	0	12.0131	0	0.000234605	0.178328	0.910492
130108	2018	河北省	石家庄市	裕华区	6.7417	0	0.001257	13.9901	0	0	12.2718	0	0.000198908	0.134052	0.773607
130108	2019	河北省	石家庄市	裕华区	6.58203	0	0.001056	14.2772	0	0	12.3716	0	0.000176326	0.105728	0.786885
130108	2020	河北省	石家庄市	裕华区	6.51175	0	0.001576	14.0209	0	0	12.5425	0	0.000191972	0.0942222	0.800164
130108	2021	河北省	石家庄市	裕华区	6.49118	0	0.002051	14.4962	0	0	12.6249	0	0.000190005	0.101556	0.813443
130109	2010	河北省	石家庄市	藁城区	13.1847	0	0.001398	13.2164	5.3799	13.3538	12.0593	4.69135	0.156164	0.595021	0.0969127
130109	2011	河北省	石家庄市	藁城区	13.2552	0	0.001495	12.9773	5.4161	13.4869	12.3211	4.70048	0.153569	0.624687	0.098155
130109	2012	河北省	石家庄市	藁城区	13.2472	0	0.001762	12.7381	5.4161	13.6346	12.4063	4.69135	0.132219	0.668795	0.0965311
130109	2013	河北省	石家庄市	藁城区	13.2316	0	0.00146	12.9189	5.4161	13.6975	12.4836	4.70048	0.140206	0.656321	0.0976914
130109	2014	河北省	石家庄市	藁城区	13.2081	0	0.000854	14.4501	5.42935	13.6939	12.6481	4.66344	0.120605	0.674298	0.0933014
130109	2015	河北省	石家庄市	藁城区	13.1528	0	0.001549	13.7269	5.42935	13.8399	12.8502	4.63473	0.125977	0.666727	0.0939713
130109	2016	河北省	石家庄市	藁城区	13.1443	0	0.001838	13.5542	4.97673	13.9336	13.0383	4.63473	0.12155	0.655317	0.0950359
130109	2017	河北省	石家庄市	藁城区	13.2075	0	0.001285	14.1293	5.01728	14.1506	13.3399	4.38203	0.0626365	0.675977	0.0926316
130109	2018	河北省	石家庄市	藁城区	13.1586	0	0.001338	13.8664	5.17615	14.3348	13.2864	4.46591	0.067566	0.642879	0.103061
130109	2019	河北省	石家庄市	藁城区	13.0893	0	0.001094	14.1389	5.05625	14.4636	13.2827	4.38203	0.109046	0.484803	0.103629
130109	2020	河北省	石家庄市	藁城区	13.0897	0	0.001626	13.8867	4.91998	14.666	13.4295	4.29046	0.114548	0.464613	0.103605
130109	2021	河北省	石家庄市	藁城区	13.0973	0	0.002019	14.3148	4.76217	14.8046	13.1907	4.18965	0.0928408	0.56044	0.103589
130110	2010	河北省	石家庄市	鹿泉区	12.2355	0	0.001356	14.4835	4.14313	13.6035	11.7045	3.8712	0.0840558	0.589866	0.0639303
130110	2011	河北省	石家庄市	鹿泉区	12.2491	0	0.001813	14.1697	4.14313	13.7745	11.9635	3.8712	0.0765499	0.599543	0.0648425
130110	2012	河北省	石家庄市	鹿泉区	12.2618	0	0.001715	13.8559	4.14313	13.8623	12.0954	3.8712	0.0723284	0.592256	0.0658375
130110	2013	河北省	石家庄市	鹿泉区	12.2433	0	0.001468	13.8448	4.14313	13.9973	12.3077	3.8712	0.0712368	0.57759	0.0669818
130110	2014	河北省	石家庄市	鹿泉区	12.2137	0	0.000813	15.3575	4.15888	14.053	12.336	3.85015	0.0651292	0.565773	0.0679934
130110	2015	河北省	石家庄市	鹿泉区	12.1864	0	0.001682	14.5851	4.15888	14.1778	12.6433	3.85015	0.0637141	0.546116	0.0695688
130110	2016	河北省	石家庄市	鹿泉区	12.2068	0	0.002072	14.3518	3.82864	14.3694	12.735	3.85015	0.0637214	0.516713	0.0708789
130110	2017	河北省	石家庄市	鹿泉区	11.9115	0	0.001406	15.013	3.89182	14.5169	12.9114	3.49651	0.0483835	0.493569	0.0763516
130110	2018	河北省	石家庄市	鹿泉区	11.9068	0	0.001299	14.6612	4.02535	14.685	13.0939	3.52636	0.0556963	0.3389	0.0731791
130110	2019	河北省	石家庄市	鹿泉区	11.8309	0	0.001184	14.9814	3.82864	14.819	13.1157	3.43399	0.0619471	0.361765	0.0741493
130110	2020	河北省	石家庄市	鹿泉区	11.7676	0	0.001757	14.7116	3.58352	14.9718	13.1398	3.3322	0.0645385	0.358311	0.0743682
130110	2021	河北省	石家庄市	鹿泉区	11.8102	0	0.002317	15.3011	3.2581	15.0516	13.2202	3.21888	0.0558103	0.408009	0.0749585
130111	2010	河北省	石家庄市	栾城区	12.4736	0	0.00129	13.6194	4.09434	12.6589	11.2163	3.93183	0.200359	0.561347	0.109594
130111	2011	河北省	石家庄市	栾城区	12.5286	0	0.001413	13.3522	4.11087	12.8625	11.4657	3.89182	0.192141	0.577702	0.102188
130111	2012	河北省	石家庄市	栾城区	12.5256	0	0.001661	13.0849	4.12713	13.0358	11.6485	3.8712	0.189791	0.569097	0.10375
130111	2013	河北省	石家庄市	栾城区	12.506	0	0.001295	13.2199	4.12713	13.214	11.8081	3.8712	0.170318	0.585594	0.103252
130111	2014	河北省	石家庄市	栾城区	12.4354	0	0.000759	14.715	4.15888	13.3866	11.8358	3.82864	0.146455	0.583355	0.104294
130111	2015	河北省	石家庄市	栾城区	12.3962	0	0.001443	13.9403	4.15888	13.5761	12.18	3.78419	0.133959	0.565892	0.106227
130111	2016	河北省	石家庄市	栾城区	12.404	0	0.001839	13.7369	4.02535	13.7955	12.2383	3.78419	0.121246	0.555255	0.107791
130111	2017	河北省	石家庄市	栾城区	12.3835	0	0.001254	14.3485	4.06044	13.9809	12.3433	3.61092	0.0636378	0.551644	0.10862
130111	2018	河北省	石家庄市	栾城区	12.2885	0	0.001263	14.0596	4.17439	14.079	12.5078	3.61092	0.0792198	0.417176	0.109893
130111	2019	河北省	石家庄市	栾城区	12.2638	0	0.001027	14.3612	4.18965	14.3463	12.685	3.58352	0.087792	0.423887	0.111531
130111	2020	河北省	石家庄市	栾城区	12.2686	0	0.001573	14.0956	4.20469	14.5152	12.6484	3.55535	0.0890188	0.394517	0.111706
130111	2021	河北省	石家庄市	栾城区	12.3136	0	0.002088	14.5909	4.21951	14.5938	12.581	3.52636	0.0853823	0.421468	0.111963
130121	2010	河北省	石家庄市	井陉县	11.5691	0	0.001526	13.7671	3.82864	12.7099	11.3194	3.46574	0.0805365	0.510204	0.0237944
130121	2011	河北省	石家庄市	井陉县	11.6504	0	0.001933	13.4682	3.82864	12.7699	11.5043	3.46574	0.0776222	0.512412	0.0238233
130121	2012	河北省	石家庄市	井陉县	11.6325	0	0.001943	13.1694	3.82864	12.8585	11.5534	3.46574	0.0846104	0.504407	0.0238957
130121	2013	河北省	石家庄市	井陉县	11.6313	0	0.001692	13.2983	3.85015	13.0524	11.6076	3.46574	0.0925986	0.47177	0.024084
130121	2014	河北省	石家庄市	井陉县	11.5109	0	0.001201	14.7051	3.85015	13.1823	11.7335	3.46574	0.0920078	0.465102	0.024113
130121	2015	河北省	石家庄市	井陉县	11.4282	0	0.001882	13.9219	3.8712	13.1829	11.8909	3.46574	0.09481	0.423883	0.024113
130121	2016	河北省	石家庄市	井陉县	11.3453	0	0.002464	13.6879	3.49651	13.3178	12.1701	3.4012	0.0780981	0.410609	0.0241419
130121	2017	河北省	石家庄市	井陉县	10.879	0	0.0016	14.3368	3.49651	13.3235	12.1144	2.94444	0.0710494	0.377551	0.0230123
130121	2018	河北省	石家庄市	井陉县	11.0035	0	0.001439	14.0103	3.58352	13.3918	12.3418	2.89037	0.0747526	0.337818	0.023992
130121	2019	河北省	石家庄市	井陉县	10.7929	0	0.001352	14.3528	3.58352	13.5022	12.3608	2.89037	0.100959	0.316858	0.0240623
130121	2020	河北省	石家庄市	井陉县	10.876	0	0.002031	14.0661	3.58352	13.6121	12.4927	2.89037	0.114004	0.311347	0.0237487
130121	2021	河北省	石家庄市	井陉县	10.8651	0	0.002763	14.6284	3.58352	13.6913	12.399	2.89037	0.112191	0.348219	0.0237509
130123	2010	河北省	石家庄市	正定县	12.6758	0	0.001348	13.0532	4.96981	13.4733	11.4747	4.02535	0.138626	0.476646	0.100043
130123	2011	河北省	石家庄市	正定县	12.7131	0	0.001769	12.8255	4.96981	13.9298	11.756	4.02535	0.136176	0.477316	0.101496
130123	2012	河北省	石家庄市	正定县	12.7215	0	0.001656	12.5978	4.97673	14.1978	11.9781	4.02535	0.130077	0.466748	0.102991
130123	2013	河北省	石家庄市	正定县	12.7075	0	0.001496	12.7719	4.97673	14.4813	12.2158	4.02535	0.132349	0.433254	0.104444
130123	2014	河北省	石家庄市	正定县	12.6539	0	0.000755	14.298	4.99043	14.5754	12.3363	4.00733	0.123549	0.415578	0.105983
130123	2015	河北省	石家庄市	正定县	12.6449	0	0.001569	13.6293	4.99721	14.6545	12.5505	4.00733	0.120598	0.412202	0.106859
130123	2016	河北省	石家庄市	正定县	12.5658	0	0.001792	13.4568	4.40672	14.7898	12.7597	4.00733	0.110682	0.400498	0.10812
130123	2017	河北省	石家庄市	正定县	12.5816	0	0.001337	14.0443	4.41884	14.7832	12.7596	3.98898	0.113744	0.336064	0.105812
130123	2018	河北省	石家庄市	正定县	12.5503	0	0.0013	13.776	4.38203	14.8518	13.6999	4.00733	0.127269	0.198618	0.109726
130123	2019	河北省	石家庄市	正定县	12.5249	0	0.001164	14.0435	4.38203	14.9979	13.3937	4.00733	0.140547	0.240961	0.110449
130123	2020	河北省	石家庄市	正定县	12.5577	0	0.001638	13.7977	4.38203	15.1603	13.5776	4.00733	0.143443	0.243223	0.110216
130123	2021	河北省	石家庄市	正定县	12.5586	0	0.002059	14.2259	4.38203	15.3647	13.4649	4.00733	0.121256	0.251095	0.10616
130125	2010	河北省	石家庄市	行唐县	12.622	0	0.001487	12.4118	4.90527	12.0943	11.279	4.07754	0.207943	0.571261	0.0434049
130125	2011	河北省	石家庄市	行唐县	12.6404	0	0.00172	12.1545	4.91265	12.2984	11.5333	4.07754	0.187703	0.608963	0.0439024
130125	2012	河北省	石家庄市	行唐县	12.6643	0	0.001681	11.8971	4.91265	12.503	11.6958	4.09434	0.204335	0.565416	0.0444878
130125	2013	河北省	石家庄市	行唐县	12.6467	0	0.001507	12.1673	4.91998	12.6154	11.8108	4.07754	0.225874	0.523115	0.044761
130125	2014	河北省	石家庄市	行唐县	12.5469	0	0.000823	13.6089	4.94164	12.8162	12.061	4.07754	0.210907	0.513991	0.0447805
130125	2015	河北省	石家庄市	行唐县	12.6032	0	0.00154	12.9411	4.94164	12.9027	12.2492	4.09434	0.207784	0.509662	0.044878
130125	2016	河北省	石家庄市	行唐县	12.3993	0	0.001788	12.765	4.41884	13.1459	12.3158	4.12713	0.210602	0.480775	0.0451707
130125	2017	河北省	石家庄市	行唐县	12.7396	0	0.001446	13.3502	4.41884	13.2845	12.4304	4.31749	0.24536	0.347983	0.0409561
130125	2018	河北省	石家庄市	行唐县	12.6878	0	0.001308	13.0522	4.49981	13.3712	12.6393	4.2485	0.303802	0.17724	0.0450498
130125	2019	河北省	石家庄市	行唐县	12.7132	0	0.001229	13.3433	4.49981	13.4751	12.7652	4.23411	0.299755	0.170563	0.0452029
130125	2020	河北省	石家庄市	行唐县	12.7744	0	0.00159	13.0853	4.49981	13.4934	12.8343	4.21951	0.321553	0.154916	0.0448985
130125	2021	河北省	石家庄市	行唐县	12.7752	0	0.0021	13.5259	4.49981	13.6505	12.7803	4.20469	0.336041	0.171338	0.0444878
130126	2010	河北省	石家庄市	灵寿县	11.8871	0	0.001681	10.8876	3.98898	12.0361	11.2914	3.61092	0.168059	0.564397	0.031182
130126	2011	河北省	石家庄市	灵寿县	11.9451	0	0.001952	10.5928	4.00733	12.275	11.4794	3.61092	0.17721	0.571203	0.0314259
130126	2012	河北省	石家庄市	灵寿县	11.904	0	0.001946	10.2979	4.02535	12.4807	11.6239	3.58352	0.178783	0.575052	0.0318011
130126	2013	河北省	石家庄市	灵寿县	11.9125	0	0.001643	10.7887	4.02535	12.5912	11.6563	3.58352	0.177324	0.561031	0.0321201
130126	2014	河北省	石家庄市	灵寿县	11.8355	0	0.001308	11.979	4.06044	12.7191	11.7725	3.58352	0.187493	0.494383	0.0324578
130126	2015	河北省	石家庄市	灵寿县	11.8438	0	0.001884	11.3216	4.09434	12.7989	12.0396	3.58352	0.192574	0.482904	0.0324578
130126	2016	河北省	石家庄市	灵寿县	11.8461	0	0.002425	11.1215	3.82864	13.0754	12.1321	3.58352	0.184952	0.433274	0.0327861
130126	2017	河北省	石家庄市	灵寿县	11.8461	0	0.001698	11.7261	3.8712	13.187	12.2265	3.55535	0.243329	0.365829	0.0321857
130126	2018	河北省	石家庄市	灵寿县	11.9676	0	0.0014	11.3729	3.89182	13.2905	12.4537	3.58352	0.273297	0.25619	0.0328705
130126	2019	河北省	石家庄市	灵寿县	11.9436	0	0.001377	11.7448	3.91202	13.7543	12.5153	3.55535	0.262877	0.17665	0.0331051
130126	2020	河北省	石家庄市	灵寿县	11.9737	0	0.001956	11.4295	3.93183	13.8982	12.5877	3.52636	0.283605	0.157318	0.0328105
130126	2021	河北省	石家庄市	灵寿县	12.0309	0	0.002449	11.9051	3.95124	14.0315	12.6041	3.49651	0.275362	0.205874	0.0332386
130127	2010	河北省	石家庄市	高邑县	11.8624	0	0.00132	14.1502	3.66356	11.8692	10.7817	3.43399	0.192804	0.512236	0.084955
130127	2011	河北省	石家庄市	高邑县	11.9629	0	0.001187	13.9156	3.68888	12.0765	11.0155	3.43399	0.161126	0.584371	0.0864865
130127	2012	河北省	石家庄市	高邑县	12.0066	0	0.001583	13.6811	3.78419	12.2742	11.2018	3.43399	0.165469	0.588259	0.0869369
130127	2013	河北省	石家庄市	高邑县	12.0202	0	0.001278	13.8462	3.78419	12.4535	11.341	3.46574	0.168807	0.59107	0.0885586
130127	2014	河北省	石家庄市	高邑县	11.9932	0	0.000887	15.3454	3.82864	12.4171	11.5298	3.46574	0.146275	0.587683	0.0900901
130127	2015	河北省	石家庄市	高邑县	12.007	0	0.001272	14.3724	3.82864	12.5733	11.6214	3.49651	0.149643	0.578267	0.0900901
130127	2016	河北省	石家庄市	高邑县	12.013	0	0.001831	14.1649	3.82864	12.6016	11.6843	3.46574	0.147253	0.567211	0.0911712
130127	2017	河北省	石家庄市	高邑县	12.0666	0	0.001223	14.7721	3.82864	12.6706	11.8302	3.43399	0.129429	0.54431	0.0866667
130127	2018	河北省	石家庄市	高邑县	11.9492	0	0.00121	14.5497	3.8712	12.6068	12.0552	3.4012	0.153412	0.42734	0.0918108
130127	2019	河北省	石家庄市	高邑县	11.9706	0	0.00103	14.8598	3.89182	12.7746	12.0257	3.3673	0.191827	0.309058	0.092036
130127	2020	河北省	石家庄市	高邑县	12.0086	0	0.001539	14.5746	3.91202	13.019	12.0664	3.3322	0.211311	0.29303	0.0915315
130127	2021	河北省	石家庄市	高邑县	12.017	0	0.002245	15.0649	3.93183	13.1425	12.0943	3.29584	0.217238	0.318187	0.0914414
130128	2010	河北省	石家庄市	深泽县	12.1195	0	0.001371	13.3522	4.14313	11.9271	10.8065	3.55535	0.187589	0.579281	0.086723
130128	2011	河北省	石家庄市	深泽县	12.1722	0	0.001481	13.0595	4.14313	12.0586	11.139	3.55535	0.179713	0.612231	0.0871622
130128	2012	河北省	石家庄市	深泽县	12.2378	0	0.001757	12.7667	4.15888	12.0999	11.281	3.55535	0.179663	0.623342	0.0875
130128	2013	河北省	石家庄市	深泽县	12.2308	0	0.001605	12.9659	4.15888	12.2649	11.4298	3.55535	0.174752	0.622575	0.0881081
130128	2014	河北省	石家庄市	深泽县	12.1988	0	0.000989	14.5321	4.20469	12.4903	11.4805	3.58352	0.158152	0.600836	0.0881757
130128	2015	河北省	石家庄市	深泽县	12.2082	0	0.001702	13.7736	4.20469	12.6119	11.6836	3.58352	0.157171	0.593887	0.0885135
130128	2016	河北省	石家庄市	深泽县	12.22	0	0.00182	13.6261	3.3322	12.7347	11.7098	3.58352	0.148582	0.587336	0.0886149
130128	2017	河北省	石家庄市	深泽县	12.2362	0	0.001096	14.1126	3.3322	12.9788	11.8079	3.52636	0.120243	0.563744	0.0861824
130128	2018	河北省	石家庄市	深泽县	12.2164	0	0.001374	13.8362	3.4012	13.0392	11.989	3.55535	0.161221	0.389	0.0871824
130128	2019	河北省	石家庄市	深泽县	12.2379	0	0.001035	14.093	3.21888	13.0863	12.0526	3.55535	0.202532	0.310742	0.0874189
130128	2020	河北省	石家庄市	深泽县	12.2687	0	0.001463	13.8366	2.99573	13.2824	12.0965	3.55535	0.214018	0.306169	0.0861284
130128	2021	河北省	石家庄市	深泽县	12.2701	0	0.00185	14.2434	2.70805	13.3301	12.122	3.55535	0.206432	0.355642	0.0858108
130129	2010	河北省	石家庄市	赞皇县	11.738	0	0.001608	14.0114	3.80666	11.9422	11.2062	3.52636	0.200424	0.593878	0.0212975
130129	2011	河北省	石家庄市	赞皇县	11.7448	0	0.001619	13.7575	3.82864	12.2479	11.2595	3.55535	0.179185	0.63637	0.0216529
130129	2012	河北省	石家庄市	赞皇县	11.753	0	0.001846	13.5036	3.85015	12.3686	11.5351	3.55535	0.173943	0.640922	0.0219835
130129	2013	河北省	石家庄市	赞皇县	11.7377	0	0.001608	13.7108	3.89182	12.4607	11.5968	3.55535	0.174357	0.62018	0.0224215
130129	2014	河北省	石家庄市	赞皇县	11.5585	0	0.001208	15.1338	3.93183	12.62	11.71	3.55535	0.167846	0.590802	0.0226446
130129	2015	河北省	石家庄市	赞皇县	11.5932	0	0.001727	14.1536	3.93183	12.7404	11.9006	3.58352	0.181483	0.560258	0.0228264
130129	2016	河北省	石家庄市	赞皇县	11.4693	0	0.002255	13.923	3.91202	12.8634	11.9449	3.58352	0.169527	0.547502	0.0230496
130129	2017	河北省	石家庄市	赞皇县	11.0438	0	0.001566	14.55	3.4012	12.9494	12.0223	3.17805	0.16668	0.470702	0.0209421
130129	2018	河北省	石家庄市	赞皇县	11.0788	0	0.00149	14.3267	3.43399	13.0916	12.1798	3.17805	0.224912	0.286176	0.0231066
130129	2019	河北省	石家庄市	赞皇县	11.0793	0	0.00128	14.6666	3.46574	13.2055	12.215	3.13549	0.242749	0.298618	0.0232512
130129	2020	河北省	石家庄市	赞皇县	11.1908	0	0.001883	14.3649	3.52636	13.3274	12.2957	3.09104	0.264551	0.26559	0.0232926
130129	2021	河北省	石家庄市	赞皇县	11.1901	0	0.002693	14.8744	3.49651	13.4785	12.3339	3.04452	0.281477	0.27469	0.0231405
130130	2010	河北省	石家庄市	无极县	12.7513	0	0.001453	13.0823	4.57471	12.3288	11.1347	4.15888	0.169708	0.553263	0.0973664
130130	2011	河北省	石家庄市	无极县	12.8018	0	0.001607	12.8413	4.57471	12.4795	11.5156	4.15888	0.163154	0.561343	0.0986641
130130	2012	河北省	石家庄市	无极县	12.7865	0	0.001755	12.6003	4.57471	12.4287	11.541	4.17439	0.16628	0.543285	0.0994275
130130	2013	河北省	石家庄市	无极县	12.7814	0	0.00161	12.7955	4.57471	12.5722	11.741	4.17439	0.163067	0.541653	0.100744
130130	2014	河北省	石家庄市	无极县	12.7369	0	0.00092	14.3336	4.58497	12.8221	11.8833	4.18965	0.15095	0.54066	0.101718
130130	2015	河北省	石家庄市	无极县	12.7352	0	0.001681	13.6321	4.58497	12.8804	12.0808	4.18965	0.149364	0.537219	0.101718
130130	2016	河北省	石家庄市	无极县	12.7413	0	0.00186	13.4694	4.15888	13.2103	12.1556	4.18965	0.136909	0.539084	0.102576
130130	2017	河北省	石家庄市	无极县	12.8307	0	0.001239	14.0231	4.15888	13.3568	12.3205	4.17439	0.12534	0.498575	0.0993893
130130	2018	河北省	石家庄市	无极县	12.7864	0	0.001437	13.7611	4.20469	13.4475	12.5625	4.20469	0.158342	0.342684	0.102574
130130	2019	河北省	石家庄市	无极县	12.7184	0	0.001168	14.0237	4.20469	13.6363	13.0082	4.17439	0.224035	0.306117	0.102857
130130	2020	河北省	石家庄市	无极县	12.7796	0	0.001652	13.7748	4.20469	13.8926	12.709	4.14313	0.244815	0.272243	0.102092
130130	2021	河北省	石家庄市	无极县	12.7757	0	0.001947	14.1872	4.20469	14.0295	12.7227	4.11087	0.252261	0.307939	0.102099
130131	2010	河北省	石家庄市	平山县	12.2545	0	0.001596	9.70253	4.54329	12.526	11.8856	3.82864	0.115606	0.652966	0.0181231
130131	2011	河北省	石家庄市	平山县	12.28	0	0.001943	9.41371	4.55388	12.8327	12.1485	3.82864	0.105485	0.680208	0.0183157
130131	2012	河北省	石家庄市	平山县	12.2388	0	0.001857	9.12489	4.58497	12.9979	12.2652	3.82864	0.0879527	0.692701	0.0185423
130131	2013	河北省	石家庄市	平山县	12.224	0	0.001719	9.84015	4.58497	13.0358	12.1311	3.85015	0.0938363	0.666743	0.0187802
130131	2014	河北省	石家庄市	平山县	12.1918	0	0.001424	10.7737	4.60517	13.1581	12.3374	3.8712	0.0958568	0.640686	0.0188822
130131	2015	河北省	石家庄市	平山县	12.1914	0	0.001899	10.1792	4.63473	13.2715	12.4967	3.89182	0.100244	0.569544	0.0189841
130131	2016	河北省	石家庄市	平山县	12.2093	0	0.002578	9.9523	4.07754	13.805	12.6839	3.89182	0.087529	0.579403	0.0190672
130131	2017	河北省	石家庄市	平山县	11.5607	0	0.001694	10.556	4.07754	13.9233	12.6773	3.3673	0.0583517	0.603345	0.0169562
130131	2018	河北省	石家庄市	平山县	11.6126	0	0.001421	10.1854	4.21951	14.014	12.9229	3.3673	0.0695968	0.513764	0.0189947
130131	2019	河北省	石家庄市	平山县	11.67	0	0.00131	10.6257	4.23411	14.1331	12.953	3.3673	0.063108	0.600814	0.019074
130131	2020	河北省	石家庄市	平山县	11.6824	0	0.001985	10.3194	4.2485	14.12	13.0412	3.3673	0.0743669	0.590123	0.0188467
130131	2021	河北省	石家庄市	平山县	11.674	0	0.002534	10.7753	4.26268	14.2023	13.0148	3.3673	0.0655045	0.645622	0.0188444
130132	2010	河北省	石家庄市	元氏县	12.665	0	0.001427	14.0312	4.12713	12.4342	11.217	4.12713	0.167671	0.493626	0.0623964
130132	2011	河北省	石家庄市	元氏县	12.7373	0	0.001559	13.7455	4.14313	12.5513	11.5562	4.14313	0.156737	0.534155	0.0631657
130132	2012	河北省	石家庄市	元氏县	12.7451	0	0.001762	13.4599	4.14313	12.8276	11.7345	4.14313	0.144998	0.555838	0.0638518
130132	2013	河北省	石家庄市	元氏县	12.7264	0	0.001462	13.558	4.15888	12.7893	11.7976	4.14313	0.141522	0.548552	0.064563
130132	2014	河北省	石家庄市	元氏县	12.6965	0	0.000922	15.0438	4.18965	13.0853	11.9274	4.14313	0.135791	0.546049	0.0652148
130132	2015	河北省	石家庄市	元氏县	12.6908	0	0.001685	14.2074	4.26268	13.348	12.0461	4.15888	0.140655	0.527039	0.0653333
130132	2016	河北省	石家庄市	元氏县	12.7062	0	0.002149	13.9843	4.04305	13.5205	12.1471	4.15888	0.128139	0.535086	0.0656593
130132	2017	河北省	石家庄市	元氏县	12.7786	0	0.001429	14.6188	4.07754	13.7062	12.1583	4.15888	0.0886999	0.508066	0.0644
130132	2018	河北省	石家庄市	元氏县	12.7768	0	0.001387	14.3191	4.17439	13.8734	12.4554	4.15888	0.110672	0.356308	0.0659111
130132	2019	河北省	石家庄市	元氏县	12.7797	0	0.001182	14.6398	4.30407	14.1285	12.5106	4.14313	0.124972	0.292797	0.0661585
130132	2020	河北省	石家庄市	元氏县	12.8244	0	0.001783	14.3639	4.41884	14.1285	12.6115	4.12713	0.136826	0.268112	0.0660933
130132	2021	河北省	石家庄市	元氏县	12.8167	0	0.002432	14.9004	4.52179	14.5256	12.6117	4.11087	0.131991	0.307043	0.0660741
130133	2010	河北省	石家庄市	赵县	13.191	0	0.001324	13.6831	5.55296	12.6035	11.4466	4.44265	0.1948	0.598828	0.0872997
130133	2011	河北省	石家庄市	赵县	13.2481	0	0.001196	13.4278	5.55296	12.7275	11.7293	4.45435	0.181322	0.629515	0.0872404
130133	2012	河北省	石家庄市	赵县	13.2389	0	0.001801	13.1726	5.55296	12.9664	11.8542	4.45435	0.184374	0.631392	0.0884273
130133	2013	河北省	石家庄市	赵县	13.2356	0	0.00129	13.3413	5.55683	13.0257	11.9657	4.44265	0.170988	0.628133	0.0896736
130133	2014	河北省	石家庄市	赵县	13.2167	0	0.000852	14.8521	5.56068	13.1447	11.999	4.43082	0.172782	0.597404	0.0909496
130133	2015	河北省	石家庄市	赵县	13.2309	0	0.001363	14.0114	5.56068	13.2439	12.2737	4.41884	0.170948	0.58439	0.0909792
130133	2016	河北省	石家庄市	赵县	13.2416	0	0.001849	13.8192	4.63473	13.4206	12.2937	4.41884	0.15845	0.579687	0.0918694
130133	2017	河北省	石家庄市	赵县	13.3454	0	0.001297	14.4091	4.63473	13.549	12.3332	4.43082	0.0998727	0.599892	0.08773
130133	2018	河北省	石家庄市	赵县	13.2201	0	0.001262	14.153	3.78419	13.6179	12.3875	4.33073	0.165557	0.29696	0.0919139
130133	2019	河北省	石家庄市	赵县	13.2421	0	0.000992	14.4494	4.23411	13.8114	12.6219	4.33073	0.172623	0.27778	0.0924318
130133	2020	河北省	石家庄市	赵县	13.257	0	0.001566	14.1774	4.54329	13.9019	12.7749	4.33073	0.19023	0.25197	0.0914199
130133	2021	河北省	石家庄市	赵县	13.2514	0	0.002121	14.6422	4.77912	14.0317	12.6547	4.33073	0.175714	0.285998	0.0916914
130181	2010	河北省	石家庄市	辛集市	13.144	0	0.00136	13.562	5.3033	13.2241	11.7504	4.59512	0.150468	0.609034	0.0654574
130181	2011	河北省	石家庄市	辛集市	13.2035	0	0.001152	13.2813	5.2832	13.4461	11.9856	4.63473	0.136176	0.647035	0.0659306
130181	2012	河北省	石家庄市	辛集市	13.2409	0	0.001844	13.0007	5.28827	13.5148	12.1054	4.63473	0.131389	0.643949	0.0663512
130181	2013	河北省	石家庄市	辛集市	13.2253	0	0.001548	13.194	5.29832	13.8463	12.2446	4.62497	0.129724	0.64103	0.0659201
130181	2014	河北省	石家庄市	辛集市	13.1937	0	0.001007	14.7647	5.29832	13.9659	12.3789	4.62497	0.127125	0.618386	0.0661409
130181	2015	河北省	石家庄市	辛集市	13.2136	0	0.001591	13.9387	5.29832	14.2149	12.6528	4.61512	0.13063	0.588273	0.0670032
130181	2016	河北省	石家庄市	辛集市	13.2262	0	0.001918	13.7845	4.82831	14.3446	12.6722	4.61512	0.114526	0.599488	0.0670452
130181	2017	河北省	石家庄市	辛集市	13.3985	0	0.001171	14.3113	4.83628	14.4778	12.9155	4.70953	0.0998466	0.579263	0.0669401
130181	2018	河北省	石家庄市	辛集市	13.3462	0	0.001239	14.0397	4.84419	14.5951	13.188	4.70048	0.0952562	0.574445	0.0667718
130181	2019	河北省	石家庄市	辛集市	13.3775	0	0.000954	14.3216	4.84419	14.7348	13.4161	4.70953	0.124109	0.647391	0.0668244
130181	2020	河北省	石家庄市	辛集市	13.3899	0	0.001399	14.0595	4.84419	14.8921	13.4294	4.7185	0.135613	0.624202	0.0661935
130181	2021	河北省	石家庄市	辛集市	13.3996	0	0.001968	14.4645	4.84419	14.9965	13.244	4.72739	0.111681	0.650666	0.0661409
130183	2010	河北省	石家庄市	晋州市	12.8616	0	0.001422	13.4571	4.91265	12.9979	11.475	4.17439	0.148599	0.49423	0.0868498
130183	2011	河北省	石家庄市	晋州市	12.8352	0	0.001328	13.191	4.91998	13.1319	11.7215	4.15888	0.13434	0.540798	0.0877221
130183	2012	河北省	石家庄市	晋州市	12.8252	0	0.001828	12.9249	4.91998	13.2325	11.8917	4.12713	0.133026	0.543934	0.0885299
130183	2013	河北省	石家庄市	晋州市	12.8099	0	0.001538	13.107	4.91998	13.45	11.9733	4.12713	0.131175	0.556496	0.0893861
130183	2014	河北省	石家庄市	晋州市	12.767	0	0.000977	14.6627	4.93447	13.5494	12.0855	4.12713	0.123392	0.562208	0.0907916
130183	2015	河北省	石家庄市	晋州市	12.761	0	0.001628	13.882	4.93447	13.731	12.2696	4.11087	0.12335	0.555833	0.0915347
130183	2016	河北省	石家庄市	晋州市	12.7735	0	0.001899	13.7186	4.2485	13.8653	12.3311	4.11087	0.0967328	0.570904	0.0923425
130183	2017	河北省	石家庄市	晋州市	12.7619	0	0.001234	14.2607	4.26268	13.958	12.4325	4.07754	0.100096	0.528749	0.0895961
130183	2018	河北省	石家庄市	晋州市	12.7356	0	0.001318	13.9935	3.91202	14.0163	12.7359	4.09434	0.13552	0.387361	0.0929063
130183	2019	河北省	石家庄市	晋州市	12.7462	0	0.001034	14.2674	3.78419	14.1473	12.7968	4.09434	0.243822	0.243678	0.0932633
130183	2020	河北省	石家庄市	晋州市	12.7695	0	0.00156	14.0094	3.63759	14.0767	12.8726	4.09434	0.254514	0.227819	0.0928288
130183	2021	河北省	石家庄市	晋州市	12.7648	0	0.002002	14.4293	3.46574	14.3944	12.8468	4.09434	0.214508	0.287809	0.0925687
130184	2010	河北省	石家庄市	新乐市	12.685	0	0.001479	12.7845	5.43372	12.5357	11.2351	4.17439	0.167849	0.543301	0.0937786
130184	2011	河北省	石家庄市	新乐市	12.7308	0	0.001781	12.5679	5.45959	12.6772	11.5573	4.17439	0.157151	0.579986	0.0954198
130184	2012	河北省	石家庄市	新乐市	12.7105	0	0.001744	12.3513	5.45104	12.7913	11.6619	4.17439	0.165903	0.568116	0.0961832
130184	2013	河北省	石家庄市	新乐市	12.6928	0	0.001684	12.5644	5.45959	13.0296	11.8667	4.17439	0.167957	0.564976	0.0971429
130184	2014	河北省	石家庄市	新乐市	12.6668	0	0.000852	14.0957	5.46806	13.2945	11.9821	4.17439	0.153987	0.561783	0.0979048
130184	2015	河北省	石家庄市	新乐市	12.6673	0	0.001655	13.4435	5.48064	13.4751	12.1118	4.17439	0.152654	0.545888	0.0978476
130184	2016	河北省	石家庄市	新乐市	12.656	0	0.001809	13.2842	5.15329	13.51	12.2832	4.17439	0.140855	0.546841	0.0985524
130184	2017	河北省	石家庄市	新乐市	12.7799	0	0.001352	13.8497	5.17048	13.6509	12.3414	4.17439	0.137402	0.510746	0.0979238
130184	2018	河北省	石家庄市	新乐市	12.7453	0	0.001539	13.5967	5.15329	13.7865	12.5255	4.20469	0.143985	0.455381	0.0985295
130184	2019	河北省	石家庄市	新乐市	12.769	0	0.001315	13.8511	5.17615	13.9305	12.687	4.17439	0.236286	0.253228	0.0987848
130184	2020	河北省	石家庄市	新乐市	12.7902	0	0.001661	13.6092	5.1985	14.0429	12.7819	4.14313	0.24806	0.248645	0.0984019
130184	2021	河北省	石家庄市	新乐市	12.7919	0	0.001955	14.006	5.22036	14.1147	12.7359	4.11087	0.227398	0.291345	0.0984762
130207	2010	河北省	唐山市	丰南区	12.4782	0	0.001451	12.5071	4.35671	13.9251	12.411	4.35671	0.069878	0.598625	0.0430279
130207	2011	河北省	唐山市	丰南区	12.4644	0	0.001531	11.9564	4.40672	14.1325	12.726	4.35671	0.0695352	0.721423	0.0422311
130207	2012	河北省	唐山市	丰南区	12.4504	0	0.00276	11.4057	4.44265	14.3846	12.8613	4.35671	0.066731	0.675388	0.0403963
130207	2013	河北省	唐山市	丰南区	12.4362	0	0.001478	11.8971	4.46591	14.4936	12.7887	4.35671	0.0645637	0.645536	0.0403963
130207	2014	河北省	唐山市	丰南区	12.4207	0	0.001114	13.4696	4.49981	14.6178	12.7911	4.35671	0.0659758	0.643531	0.0403963
130207	2015	河北省	唐山市	丰南区	12.413	0	0.001485	12.8165	4.52179	14.5502	12.9245	4.35671	0.076844	0.605403	0.0403811
130207	2016	河北省	唐山市	丰南区	12.4136	0	0.001866	12.6323	3.97029	14.5247	13.0356	4.35671	0.078055	0.580489	0.0422029
130207	2017	河北省	唐山市	丰南区	12.3509	0	0.001563	13.2397	3.98898	14.8411	13.1389	4.29046	0.0649134	0.558345	0.0436212
130207	2018	河北省	唐山市	丰南区	12.4037	0	0.001833	12.7207	4.02535	14.8383	13.3612	4.27667	0.0611153	0.570769	0.0416871
130207	2019	河北省	唐山市	丰南区	12.2948	0	0.001293	13.3384	4.04305	14.9064	13.42	4.2485	0.0684942	0.508447	0.04167
130207	2020	河北省	唐山市	丰南区	12.314	0	0.001327	13.3213	4.06044	15.0619	13.3834	4.21951	0.0734754	0.512476	0.0416328
130207	2021	河北省	唐山市	丰南区	12.3285	0	0.002089	13.0055	4.07754	15.1379	13.4728	4.18965	0.0652894	0.560845	0.0416149
130208	2010	河北省	唐山市	丰润区	12.9401	0	0.001757	12.2657	4.77912	14.2459	12.3235	4.51086	0.0647089	0.483931	0.0713178
130208	2011	河北省	唐山市	丰润区	12.924	0	0.001443	11.7065	4.82831	14.4404	12.5837	4.49981	0.0761865	0.59389	0.0705426
130208	2012	河北省	唐山市	丰润区	12.9076	0	0.002837	11.1472	4.85981	14.562	12.5916	4.48864	0.0847705	0.640009	0.0713178
130208	2013	河北省	唐山市	丰润区	12.8909	0	0.001598	11.654	4.89035	14.6522	12.5347	4.47734	0.0782777	0.691681	0.0713178
130208	2014	河北省	唐山市	丰润区	12.7935	0	0.001448	13.1945	4.74493	14.6777	12.5381	4.46591	0.0760479	0.687217	0.0823224
130208	2015	河北省	唐山市	丰润区	12.8145	0	0.00148	12.5535	4.77068	14.7514	12.6768	4.45435	0.0799956	0.673778	0.0716984
130208	2016	河北省	唐山市	丰润区	12.7913	0	0.002033	12.3583	4.36945	14.7938	12.7956	4.44265	0.0788743	0.671951	0.0718718
130208	2017	河北省	唐山市	丰润区	12.7878	0	0.00159	12.9543	4.38203	14.9741	12.8469	4.30407	0.0502298	0.686337	0.0720884
130208	2018	河北省	唐山市	丰润区	12.7363	0	0.001749	12.4516	4.39445	15.0008	12.9779	4.27667	0.0419752	0.709609	0.0708813
130208	2019	河北省	唐山市	丰润区	12.7989	0	0.001332	13.0356	4.39445	15.116	13.2171	4.31749	0.0418095	0.665592	0.0704281
130208	2020	河北省	唐山市	丰润区	12.8181	0	0.001329	12.8973	4.39445	15.1792	13.3249	4.35671	0.0431308	0.65573	0.0694601
130208	2021	河北省	唐山市	丰润区	12.8286	0	0.002388	12.6524	4.39445	15.4015	13.076	4.39445	0.0378837	0.640712	0.0659504
130209	2010	河北省	唐山市	曹妃甸区	12.1658	0	0.001381	12.4862	3.52636	15.1007	11.554	3.17805	0.103595	0.225451	0.0177665
130209	2011	河北省	唐山市	曹妃甸区	12.1888	0	0.001485	11.9476	3.68888	15.1842	11.7832	3.17805	0.0770916	0.164517	0.0177665
130209	2012	河北省	唐山市	曹妃甸区	12.2062	0	0.002695	11.4089	3.78419	15.6025	12.581	3.17805	0.0756155	0.85422	0.0166806
130209	2013	河北省	唐山市	曹妃甸区	12.2233	0	0.00157	11.8915	3.89182	15.3911	13.0191	3.21888	0.0600454	0.636423	0.0156128
130209	2014	河北省	唐山市	曹妃甸区	12.21	0	0.000903	13.4881	3.97029	15.864	13.3227	3.21888	0.0569396	0.637398	0.0163934
130209	2015	河北省	唐山市	曹妃甸区	12.2066	0	0.001471	12.8324	4.06044	15.7263	13.5553	3.21888	0.0660254	0.590907	0.016331
130209	2016	河北省	唐山市	曹妃甸区	12.2289	0	0.001737	12.6508	4.02535	15.7559	13.6924	3.21888	0.0696857	0.580079	0.0164481
130209	2017	河北省	唐山市	曹妃甸区	12.0589	0	0.001497	13.2892	4.04305	16.0619	13.6349	3.21888	0.0608867	0.616952	0.0238798
130209	2018	河北省	唐山市	曹妃甸区	11.9965	0	0.002106	12.7307	4.04305	16.2665	13.61	3.21888	0.0526951	0.65413	0.0166745
130209	2019	河北省	唐山市	曹妃甸区	12.049	0	0.001387	13.392	4.04305	16.3146	13.5619	3.17805	0.0484848	0.525876	0.0167291
130209	2020	河北省	唐山市	曹妃甸区	12.0494	0	0.001348	13.1809	4.04305	16.3409	13.9726	3.13549	0.0527109	0.525992	0.0152408
130209	2021	河北省	唐山市	曹妃甸区	12.0907	0	0.001987	12.8934	4.04305	16.3889	13.8498	3.09104	0.04936	0.556108	0.0137667
130224	2010	河北省	唐山市	滦南县	12.9775	0	0.001502	12.3618	4.78749	12.8751	11.8667	4.77912	0.220252	0.448247	0.0457244
130224	2011	河北省	唐山市	滦南县	13.0139	0	0.00162	11.8508	4.84419	13.0958	12.2156	4.81218	0.242906	0.391269	0.0458268
130224	2012	河北省	唐山市	滦南县	13.0184	0	0.002826	11.3397	4.8828	13.3093	12.2157	4.80402	0.25135	0.380796	0.038529
130224	2013	河北省	唐山市	滦南县	13.0242	0	0.001539	11.8447	4.90527	13.4957	12.3201	4.82831	0.255972	0.352539	0.038664
130224	2014	河北省	唐山市	滦南县	13.0434	0	0.001015	13.4357	4.92725	13.6809	12.3327	4.84419	0.260603	0.342683	0.0387247
130224	2015	河北省	唐山市	滦南县	13.054	0	0.001485	12.7839	4.95583	13.7054	12.4454	4.85203	0.273295	0.301245	0.0387382
130224	2016	河北省	唐山市	滦南县	13.0304	0	0.001791	12.6116	4.52179	13.7153	12.5228	4.85981	0.273359	0.306012	0.0388529
130224	2017	河北省	唐山市	滦南县	12.895	0	0.001667	13.2535	4.54329	13.8805	12.5253	4.74493	0.205708	0.331936	0.0394265
130224	2018	河北省	唐山市	滦南县	12.872	0	0.001883	12.6816	4.56435	14.0032	12.7567	4.7362	0.202162	0.342098	0.0385833
130224	2019	河北省	唐山市	滦南县	12.8757	0	0.001393	13.3694	4.57471	14.112	12.9506	4.75359	0.305224	0.336221	0.0383736
130224	2020	河北省	唐山市	滦南县	12.8861	0	0.001355	13.0599	4.58497	14.2834	12.9976	4.77068	0.323791	0.324335	0.0380951
130224	2021	河北省	唐山市	滦南县	12.8979	0	0.002077	12.7772	4.59512	14.4154	12.9091	4.78749	0.307836	0.31187	0.0461161
130225	2010	河北省	唐山市	乐亭县	12.6912	0	0.001578	12.2165	4.68213	13.6432	11.9109	4.49981	0.238333	0.404795	0.0348624
130225	2011	河北省	唐山市	乐亭县	12.6728	0	0.001632	11.7584	4.69135	13.7523	12.1903	4.51086	0.235809	0.398245	0.0348624
130225	2012	河北省	唐山市	乐亭县	12.5171	0	0.002691	11.3003	4.7185	13.8736	12.3333	4.52179	0.246372	0.358294	0.0347918
130225	2013	河北省	唐山市	乐亭县	12.5325	0	0.001626	11.8426	4.7362	13.9318	12.331	4.52179	0.27185	0.364891	0.034813
130225	2014	河北省	唐山市	乐亭县	12.463	0	0.000865	13.4322	4.59512	14.1065	12.2692	4.43082	0.261144	0.342644	0.0348765
130225	2015	河北省	唐山市	乐亭县	12.4658	0	0.001488	12.7798	4.60517	14.2297	12.5711	4.44265	0.273419	0.311882	0.0318772
130225	2016	河北省	唐山市	乐亭县	12.4843	0	0.00164	12.6261	4.26268	14.1711	12.5866	4.43082	0.272095	0.309714	0.0318207
130225	2017	河北省	唐山市	乐亭县	12.5055	0	0.001571	13.2763	4.27667	14.2706	12.5892	4.20469	0.204261	0.347919	0.0320607
130225	2018	河北省	唐山市	乐亭县	12.4156	0	0.002095	12.6838	4.30407	14.2652	12.7736	4.20469	0.192589	0.366492	0.0437069
130225	2019	河北省	唐山市	乐亭县	12.4189	0	0.001359	13.408	4.33073	14.4103	12.863	4.21951	0.232056	0.459866	0.0434353
130225	2020	河北省	唐山市	乐亭县	12.4354	0	0.001346	12.9882	4.35671	14.5495	12.9861	4.23411	0.241642	0.447693	0.0430343
130225	2021	河北省	唐山市	乐亭县	12.4638	0	0.001989	12.7298	4.38203	14.831	12.8905	4.2485	0.192954	0.541707	0.0427593
130227	2010	河北省	唐山市	迁西县	11.328	0	0.001929	11.7642	3.58352	13.5895	11.9877	2.89037	0.0524528	0.652199	0.0265671
130227	2011	河北省	唐山市	迁西县	11.3725	0	0.001483	11.0318	3.61092	13.6999	12.1714	2.89037	0.0541683	0.647303	0.0267547
130227	2012	河北省	唐山市	迁西县	11.4157	0	0.002465	10.2993	3.61092	13.7282	12.2634	2.89037	0.056534	0.638963	0.0270327
130227	2013	河北省	唐山市	迁西县	11.4032	0	0.001497	10.6779	3.63759	13.7617	12.1836	2.89037	0.0534141	0.644	0.0272759
130227	2014	河北省	唐山市	迁西县	11.3066	0	0.001559	12.2461	3.66356	13.8631	12.2512	2.94444	0.0570406	0.628549	0.0275469
130227	2015	河北省	唐山市	迁西县	11.2553	0	0.001567	11.6172	3.68888	13.9625	12.6008	2.94444	0.0605348	0.596373	0.0276581
130227	2016	河北省	唐山市	迁西县	11.1771	0	0.002219	11.319	2.89037	13.8417	12.6239	2.94444	0.055534	0.603823	0.0276928
130227	2017	河北省	唐山市	迁西县	11.0616	0	0.001605	12.0028	2.94444	13.8995	12.5527	2.94444	0.0445354	0.597466	0.028909
130227	2018	河北省	唐山市	迁西县	11.1108	0	0.001559	11.4438	2.99573	13.9947	12.6399	2.94444	0.0522087	0.534243	0.0272047
130227	2019	河北省	唐山市	迁西县	11.1295	0	0.001394	12.0398	2.99573	14.1141	12.6191	2.94444	0.0703753	0.658987	0.0271314
130227	2020	河北省	唐山市	迁西县	11.145	0	0.0014	11.7463	2.99573	14.3462	12.8422	2.94444	0.0760989	0.629572	0.0270219
130227	2021	河北省	唐山市	迁西县	11.1481	0	0.002483	11.6237	2.99573	14.4737	12.8192	2.94444	0.0681121	0.651351	0.0268994
130229	2010	河北省	唐山市	玉田县	13.0786	0	0.001703	12.5784	4.74493	13.5467	11.8769	4.80402	0.190524	0.488875	0.0579142
130229	2011	河北省	唐山市	玉田县	13.1733	0	0.001518	12.0311	4.75359	13.7318	12.0809	4.82831	0.186283	0.48513	0.0581116
130229	2012	河北省	唐山市	玉田县	13.174	0	0.002624	11.4838	4.77068	13.857	12.2378	4.83628	0.186398	0.481068	0.0587124
130229	2013	河北省	唐山市	玉田县	13.1576	0	0.001615	11.9573	4.77912	14.0476	12.2587	4.82831	0.193547	0.471616	0.0594421
130229	2014	河北省	唐山市	玉田县	13.1233	0	0.001533	13.5614	4.78749	14.2239	12.3222	4.81218	0.188443	0.463793	0.0599485
130229	2015	河北省	唐山市	玉田县	13.1256	0	0.001482	12.8692	4.78749	14.3403	12.3882	4.81218	0.21463	0.4384	0.0602575
130229	2016	河北省	唐山市	玉田县	13.1065	1	0.002013	12.6665	4.18965	14.4379	12.5622	4.80402	0.201694	0.454788	0.0602564
130229	2017	河北省	唐山市	玉田县	13.123	1	0.001497	13.3055	4.18965	14.4811	12.5686	4.7362	0.164736	0.436143	0.0611453
130229	2018	河北省	唐山市	玉田县	13.1375	1	0.001786	12.7897	4.21951	14.5103	12.7428	4.72739	0.177408	0.385784	0.060341
130229	2019	河北省	唐山市	玉田县	13.1234	1	0.001302	13.3457	4.23411	14.5431	12.8928	4.75359	0.243035	0.415882	0.0601726
130229	2020	河北省	唐山市	玉田县	13.1334	1	0.001353	13.1468	4.2485	14.6818	13.0889	4.77912	0.247294	0.415863	0.059959
130229	2021	河北省	唐山市	玉田县	13.1395	1	0.002502	12.9722	4.26268	14.7948	12.9994	4.80402	0.222279	0.439378	0.0599145
130281	2010	河北省	唐山市	遵化市	12.4903	0	0.001773	11.8848	4.8752	13.7933	12.1216	4.15888	0.0675087	0.592466	0.0481445
130281	2011	河北省	唐山市	遵化市	12.4877	0	0.001415	11.2797	4.91998	13.8503	12.4766	4.17439	0.0726596	0.548722	0.0485089
130281	2012	河北省	唐山市	遵化市	12.4698	0	0.002461	10.6747	4.94164	14.0592	12.5073	4.15888	0.0738613	0.535222	0.0490391
130281	2013	河北省	唐山市	遵化市	12.4911	0	0.001507	11.1428	4.97673	14.1925	12.4182	4.17439	0.0744497	0.536016	0.0494765
130281	2014	河北省	唐山市	遵化市	12.4431	0	0.00154	12.7072	5.00395	14.2861	12.3668	4.18965	0.074528	0.525798	0.0499801
130281	2015	河北省	唐山市	遵化市	12.4291	0	0.001491	12.0351	5.03695	14.4174	12.538	4.18965	0.0873742	0.470337	0.0500991
130281	2016	河北省	唐山市	遵化市	12.4574	0	0.002171	11.7789	4.58497	14.4668	12.6415	4.18965	0.0840211	0.475667	0.0502512
130281	2017	河北省	唐山市	遵化市	12.3508	0	0.001467	12.442	4.59512	14.564	12.7691	4.06044	0.0816384	0.42394	0.0513351
130281	2018	河北省	唐山市	遵化市	12.3341	0	0.001627	11.9332	4.60517	14.6406	12.9198	4.06044	0.0894684	0.401103	0.0500898
130281	2019	河北省	唐山市	遵化市	12.3418	0	0.001276	12.4847	4.61512	14.7459	13.0587	4.02535	0.112729	0.421448	0.0497668
130281	2020	河北省	唐山市	遵化市	12.3698	0	0.001332	12.2305	4.62497	14.8894	13.0524	3.98898	0.124233	0.42605	0.0495476
130281	2021	河北省	唐山市	遵化市	12.3713	0	0.002573	12.1011	4.63473	15.0473	13.058	3.95124	0.110837	0.450212	0.0494716
130283	2010	河北省	唐山市	迁安市	12.3004	0	0.001928	11.9807	5.29832	14.8633	12.6939	4.09434	0.0383428	0.672727	0.0597434
130283	2011	河北省	唐山市	迁安市	12.2869	0	0.001512	11.1931	5.30827	14.8904	13.0233	4.11087	0.0381471	0.667374	0.0601821
130283	2012	河北省	唐山市	迁安市	12.2091	0	0.002896	10.4055	5.32301	15.0594	13.1857	4.09434	0.0423697	0.662969	0.0609272
130283	2013	河北省	唐山市	迁安市	12.2079	0	0.001632	10.7361	5.35186	15.1576	13.1255	4.09434	0.0417203	0.663897	0.060652
130283	2014	河北省	唐山市	迁安市	12.1201	0	0.00139	12.3174	5.37528	15.1811	13.0925	4.06044	0.0434403	0.650044	0.0618582
130283	2015	河北省	唐山市	迁安市	12.2076	0	0.001576	11.722	5.3799	15.2811	13.2866	4.07754	0.04766	0.591786	0.0621027
130283	2016	河北省	唐山市	迁安市	12.2448	0	0.002192	11.4302	4.70953	15.319	13.3041	4.09434	0.0478801	0.594816	0.0629666
130283	2017	河北省	唐山市	迁安市	12.1221	0	0.00168	12.1052	4.70953	15.3138	13.3863	3.95124	0.0362948	0.576082	0.0634882
130283	2018	河北省	唐山市	迁安市	12.0051	0	0.001734	11.5018	4.7185	15.2343	13.62	3.89182	0.0334172	0.579039	0.0633015
130283	2019	河北省	唐山市	迁安市	12.1353	0	0.001539	12.2401	4.7185	15.363	13.6208	3.95124	0.0337133	0.632594	0.063423
130283	2020	河北省	唐山市	迁安市	12.1492	0	0.001437	12.4417	4.7185	15.5223	13.6948	4.00733	0.0338147	0.651408	0.0631826
130283	2021	河北省	唐山市	迁安市	12.1534	0	0.002495	12.0418	4.7185	15.6675	13.5923	4.06044	0.0283499	0.671462	0.0632437
130284	2010	河北省	唐山市	滦州市	12.5663	0	0.001724	12.1523	4.44265	13.4304	11.7721	4.2485	0.10938	0.591162	0.0537293
130284	2011	河北省	唐山市	滦州市	12.6379	0	0.001601	11.5733	4.47734	13.5342	12.1646	4.26268	0.10314	0.598793	0.0539435
130284	2012	河北省	唐山市	滦州市	12.6533	0	0.002981	10.9944	4.51086	13.7026	12.2452	4.27667	0.10381	0.605686	0.0542356
130284	2013	河北省	唐山市	滦州市	12.6267	0	0.00162	11.4699	4.54329	13.882	12.3594	4.27667	0.100883	0.602496	0.054518
130284	2014	河北省	唐山市	滦州市	12.5901	0	0.001248	13.0428	4.56435	14.0005	12.3628	4.27667	0.103752	0.595037	0.0545764
130284	2015	河北省	唐山市	滦州市	12.5671	0	0.001543	12.4061	4.58497	14.056	12.6001	4.29046	0.0996166	0.596777	0.0546835
130284	2016	河北省	唐山市	滦州市	12.4488	0	0.001988	12.1989	4.06044	14.131	12.662	4.29046	0.0982573	0.594509	0.0558325
130284	2017	河北省	唐山市	滦州市	12.4661	0	0.001757	12.8404	4.06044	14.272	12.6882	4.20469	0.0813769	0.598585	0.0552386
130284	2018	河北省	唐山市	滦州市	12.4392	0	0.001813	12.2775	4.07754	14.218	12.7891	4.20469	0.0846016	0.589548	0.0558793
130284	2019	河北省	唐山市	滦州市	12.459	0	0.001503	12.9753	4.07754	14.2775	12.949	4.20469	0.116746	0.583284	0.0558208
130284	2020	河北省	唐山市	滦州市	12.4755	0	0.001405	12.8639	4.07754	14.4601	12.9825	4.20469	0.124399	0.581957	0.0553418
130284	2021	河北省	唐山市	滦州市	12.4783	0	0.002349	12.5193	4.07754	14.5745	13.0176	4.20469	0.106225	0.60443	0.0552093
130304	2010	河北省	秦皇岛市	北戴河区	10.2241	0	0.001835	11.8802	0.693147	0	11.0693	2.19722	0.0494483	0.336182	0.085625
130304	2011	河北省	秦皇岛市	北戴河区	10.1473	0	0.001537	11.1634	0.693147	0	11.1731	2.07944	0.0472892	0.292769	0.085625
130304	2012	河北省	秦皇岛市	北戴河区	10.064	0	0.003056	10.4466	0.693147	0	11.2672	1.94591	0.0453339	0.253457	0.085625
130304	2013	河北省	秦皇岛市	北戴河区	9.97315	0	0.001609	10.8739	0.693147	0	11.3531	1.79176	0.0435551	0.217689	0.085625
130304	2014	河北省	秦皇岛市	北戴河区	9.87323	0	0.001002	12.4458	0.693147	0	11.4322	1.60944	0.0419297	0.185008	0.085625
130304	2015	河北省	秦皇岛市	北戴河区	9.76221	0	0.001471	11.8503	1.79176	0	11.5056	1.38629	0.0404388	0.15503	0.085625
130304	2016	河北省	秦皇岛市	北戴河区	9.63731	0	0.001783	11.5653	1.09861	0	11.5274	1.09861	0.0390663	0.127434	0.110714
130304	2017	河北省	秦皇岛市	北戴河区	8.95571	0	0.001652	12.2444	0	0	11.8669	0.693147	0.0328695	0.133724	0.107946
130304	2018	河北省	秦皇岛市	北戴河区	8.70632	0	0.001964	11.6451	0.693147	0	12.0021	0.693147	0.0291617	0.104155	0.0864286
130304	2019	河北省	秦皇岛市	北戴河区	8.45638	0	0.001536	12.3864	0.693147	0	11.8963	0.693147	0.02603	0.0791807	0.0866071
130304	2020	河北省	秦皇岛市	北戴河区	8.46295	0	0.001501	12.3703	0.693147	0	12.052	0.693147	0.0295356	0.069549	0.0867857
130304	2021	河北省	秦皇岛市	北戴河区	8.53029	0	0.002566	11.999	0.693147	0	11.8946	0.693147	0.0288506	0.0828262	0.0869643
130306	2010	河北省	秦皇岛市	抚宁区	11.9813	0	0.001781	11.9269	4.2485	13.1493	11.894	3.97029	0.294583	0.400896	0.0304694
130306	2011	河北省	秦皇岛市	抚宁区	11.9882	0	0.001451	11.1399	4.2485	13.3392	11.9202	3.95124	0.281775	0.4017	0.0305127
130306	2012	河北省	秦皇岛市	抚宁区	11.7538	0	0.002954	10.3529	4.26268	13.4452	11.9279	3.91202	0.284419	0.374632	0.0306362
130306	2013	河北省	秦皇岛市	抚宁区	11.8936	0	0.001496	10.7051	4.30407	13.5376	11.9833	3.91202	0.293436	0.326225	0.0297404
130306	2014	河北省	秦皇岛市	抚宁区	11.8103	0	0.00104	12.2853	4.30407	13.5139	12.1106	3.91202	0.289809	0.319243	0.0298332
130306	2015	河北省	秦皇岛市	抚宁区	11.3937	0	0.001492	11.7009	4.00733	13.689	12.2215	3.66356	0.30873	0.259622	0.0353616
130306	2016	河北省	秦皇岛市	抚宁区	11.3918	0	0.001792	11.4024	3.3322	13.7536	12.0065	3.58352	0.310578	0.236243	0.0363636
130306	2017	河北省	秦皇岛市	抚宁区	11.2839	0	0.00159	12.0851	3.13549	13.8318	12.0898	3.2581	0.247587	0.236213	0.0335331
130306	2018	河北省	秦皇岛市	抚宁区	11.1954	0	0.001772	11.4682	3.09104	13.9895	12.1506	3.3322	0.236921	0.210083	0.0351798
130306	2019	河北省	秦皇岛市	抚宁区	11.2337	0	0.001525	12.2336	3.09104	14.1223	12.2981	3.3322	0.274082	0.25832	0.0342056
130306	2020	河北省	秦皇岛市	抚宁区	11.2424	0	0.001429	12.4612	3.09104	14.2769	12.5467	3.3322	0.290692	0.243269	0.0356364
130306	2021	河北省	秦皇岛市	抚宁区	11.2522	0	0.002353	12.0199	3.09104	14.3802	12.1039	3.3322	0.272522	0.264005	0.0349174
130321	2010	河北省	秦皇岛市	青龙满族自治县	11.7287	0	0.00206	11.8591	3.29584	12.6802	11.8767	3.52636	0.219428	0.447477	0.0155527
130321	2011	河北省	秦皇岛市	青龙满族自治县	11.7879	0	0.001452	10.8541	3.3322	12.9294	12.1308	3.52636	0.197088	0.508488	0.0156695
130321	2012	河北省	秦皇岛市	青龙满族自治县	11.8136	0	0.002473	9.84903	3.4012	13.1226	12.3291	3.52636	0.194144	0.496462	0.0158689
130321	2013	河北省	秦皇岛市	青龙满族自治县	11.7882	0	0.001313	10.0498	3.4012	13.2683	12.2034	3.49651	0.212213	0.444889	0.0159772
130321	2014	河北省	秦皇岛市	青龙满族自治县	11.709	0	0.001263	11.633	3.29584	13.3189	12.2114	3.49651	0.233761	0.386484	0.0160883
130321	2015	河北省	秦皇岛市	青龙满族自治县	11.709	0	0.001586	11.0999	3.21888	13.3642	12.2468	3.52636	0.306807	0.186064	0.0161339
130321	2016	河北省	秦皇岛市	青龙满族自治县	11.6751	0	0.001986	10.7214	2.48491	13.4357	12.3566	3.52636	0.359048	0.148264	0.0161481
130321	2017	河北省	秦皇岛市	青龙满族自治县	11.5071	0	0.001404	11.4252	2.48491	13.5186	12.4613	3.43399	0.332385	0.154042	0.0143818
130321	2018	河北省	秦皇岛市	青龙满族自治县	11.5597	0	0.001521	10.7694	2.48491	13.6532	12.6269	3.46574	0.318028	0.185467	0.0161419
130321	2019	河北省	秦皇岛市	青龙满族自治县	11.5977	0	0.001561	11.443	2.48491	13.8914	12.6712	3.46574	0.354832	0.264154	0.0161453
130321	2020	河北省	秦皇岛市	青龙满族自治县	11.6047	0	0.001429	11.2017	2.48491	14.0087	12.7525	3.46574	0.390668	0.196749	0.0159436
130321	2021	河北省	秦皇岛市	青龙满族自治县	11.6155	0	0.002433	11.0625	2.48491	14.1376	12.4972	3.46574	0.3802	0.213581	0.0158974
130322	2010	河北省	秦皇岛市	昌黎县	12.7067	0	0.001635	12.1403	4.48864	12.9539	11.715	4.34381	0.358912	0.373617	0.0460396
130322	2011	河北省	秦皇岛市	昌黎县	12.7086	0	0.001672	11.6121	4.48864	13.1446	11.9755	4.36945	0.346236	0.409658	0.0461221
130322	2012	河北省	秦皇岛市	昌黎县	12.493	0	0.002879	11.0839	4.49981	13.2718	12.1089	4.34381	0.363743	0.39534	0.0463696
130322	2013	河北省	秦皇岛市	昌黎县	12.4756	0	0.001591	11.5827	4.52179	13.4531	12.2079	4.31749	0.356688	0.395781	0.0436469
130322	2014	河北省	秦皇岛市	昌黎县	12.617	0	0.000957	13.1708	4.41884	13.5584	12.2606	4.30407	0.325576	0.402199	0.0437211
130322	2015	河北省	秦皇岛市	昌黎县	12.6189	0	0.001503	12.5292	4.39445	13.6398	12.4271	4.29046	0.282875	0.37325	0.0434818
130322	2016	河北省	秦皇岛市	昌黎县	12.5823	0	0.001705	12.3442	4.17439	13.7185	12.5342	4.29046	0.277287	0.36543	0.0463284
130322	2017	河北省	秦皇岛市	昌黎县	12.6609	0	0.001681	13.0011	4.18965	13.8384	12.5926	4.35671	0.228068	0.397131	0.0444967
130322	2018	河北省	秦皇岛市	昌黎县	12.6375	0	0.001907	12.4073	4.21951	14.1486	12.7367	4.30407	0.207284	0.416609	0.0432343
130322	2019	河北省	秦皇岛市	昌黎县	12.5977	0	0.001394	13.1467	4.23411	14.2818	12.861	4.30407	0.217819	0.403685	0.0431444
130322	2020	河北省	秦皇岛市	昌黎县	12.6397	0	0.001363	12.9202	4.2485	14.4475	12.9237	4.30407	0.22941	0.397769	0.0428465
130322	2021	河北省	秦皇岛市	昌黎县	12.6602	0	0.002138	12.5972	4.26268	14.5822	12.8163	4.30407	0.219059	0.429873	0.0426568
130324	2010	河北省	秦皇岛市	卢龙县	12.3431	0	0.001731	12.0414	4.55388	12.2861	11.5232	3.71357	0.279634	0.267803	0.0439126
130324	2011	河北省	秦皇岛市	卢龙县	12.3512	0	0.001465	11.3242	4.56435	12.47	11.7437	3.7612	0.266379	0.339306	0.0439126
130324	2012	河北省	秦皇岛市	卢龙县	12.3743	0	0.0029	10.607	4.58497	12.6598	11.964	3.7612	0.270789	0.347193	0.0440166
130324	2013	河北省	秦皇岛市	卢龙县	12.3565	0	0.001508	10.9798	4.59512	12.8994	11.9545	3.7612	0.261812	0.358643	0.0441727
130324	2014	河北省	秦皇岛市	卢龙县	12.3229	0	0.0011	12.5675	4.61512	13.0191	12.0214	3.78419	0.275088	0.341601	0.0442248
130324	2015	河北省	秦皇岛市	卢龙县	12.3332	0	0.001493	11.9629	4.64439	13.1421	12.1422	3.78419	0.29312	0.283423	0.0442469
130324	2016	河北省	秦皇岛市	卢龙县	12.3177	0	0.001865	11.7035	4.14313	13.13	12.1921	3.78419	0.308059	0.279412	0.0441423
130324	2017	河北省	秦皇岛市	卢龙县	12.3032	0	0.001609	12.3764	4.11087	13.2363	12.2418	3.78419	0.287814	0.293934	0.0420188
130324	2018	河北省	秦皇岛市	卢龙县	12.2444	0	0.00168	11.764	4.14313	13.4268	12.4155	3.80666	0.270981	0.237561	0.0436308
130324	2019	河北省	秦皇岛市	卢龙县	12.2089	0	0.00149	12.5391	4.14313	13.6916	12.4853	3.7612	0.311058	0.24751	0.0434498
130324	2020	河北省	秦皇岛市	卢龙县	12.2509	0	0.001372	12.7336	4.14313	13.8234	12.6348	3.71357	0.332561	0.255832	0.0429142
130324	2021	河北省	秦皇岛市	卢龙县	12.2603	0	0.002205	12.2836	4.14313	13.9903	12.4861	3.66356	0.305769	0.284027	0.0426778
130404	2010	河北省	邯郸市	复兴区	9.39674	0	0.001407	13.8802	0	0	10.3336	1.79176	0.00155363	0.762848	0.236715
130404	2011	河北省	邯郸市	复兴区	9.56121	0	0.00144	13.8863	0	0	10.6105	1.79176	0.00182872	0.755156	0.235766
130404	2012	河北省	邯郸市	复兴区	9.70241	0	0.0012	13.8925	0	0	10.8271	1.79176	0.00210241	0.747502	0.234818
130404	2013	河北省	邯郸市	复兴区	9.82612	0	0.001406	14.2524	0	0	11.005	1.79176	0.00237473	0.739887	0.233869
130404	2014	河北省	邯郸市	复兴区	9.9362	0	0.001251	15.5194	0	0	11.1561	1.79176	0.00264568	0.732311	0.23292
130404	2015	河北省	邯郸市	复兴区	10.0353	0	0.001203	14.4934	2.3979	0	11.2872	1.79176	0.00291528	0.724772	0.231971
130404	2016	河北省	邯郸市	复兴区	10.1256	0	0.00178	14.4267	2.3979	0	11.2565	1.79176	0.00318352	0.717271	0.231022
130404	2017	河北省	邯郸市	复兴区	10.139	0	0.001167	14.9587	2.3979	0	11.6821	1.60944	0.00386562	0.574728	0.187518
130404	2018	河北省	邯郸市	复兴区	9.81826	0	0.001431	14.8511	2.3979	0	11.9243	1.38629	0.00322973	0.577864	0.27365
130404	2019	河北省	邯郸市	复兴区	9.46335	0	0.001063	15.1247	2.3979	0	11.9951	1.09861	0.00269023	0.580521	0.225547
130404	2020	河北省	邯郸市	复兴区	9.5939	0	0.001204	14.7687	2.3979	0	12.3132	0.693147	0.00314242	0.575741	0.177445
130404	2021	河北省	邯郸市	复兴区	9.16655	0	0.002524	15.214	2.3979	0	11.9941	0	0.00210096	0.589765	0.129343
130406	2010	河北省	邯郸市	峰峰矿区	11.0037	0	0.001427	13.7131	2.3979	0	11.8004	2.77259	0.0192274	0.688954	0.170411
130406	2011	河北省	邯郸市	峰峰矿区	10.9665	0	0.001548	13.8037	2.48491	0	11.8902	2.70805	0.0209046	0.667816	0.166892
130406	2012	河北省	邯郸市	峰峰矿区	10.9279	0	0.001179	13.8942	2.48491	0	11.9725	2.63906	0.0225633	0.646913	0.163372
130406	2013	河北省	邯郸市	峰峰矿区	10.8876	0	0.001458	14.241	2.56495	0	12.0487	2.56495	0.0242037	0.62624	0.159853
130406	2014	河北省	邯郸市	峰峰矿区	10.8457	0	0.00132	15.5015	2.56495	0	12.1194	2.48491	0.0258261	0.605793	0.156334
130406	2015	河北省	邯郸市	峰峰矿区	10.802	0	0.001258	14.587	2.63906	0	12.1854	2.3979	0.0274309	0.585569	0.152815
130406	2016	河北省	邯郸市	峰峰矿区	10.7563	0	0.001895	14.5885	2.30259	0	12.5997	2.30259	0.0290183	0.565565	0.149296
130406	2017	河北省	邯郸市	峰峰矿区	10.7691	0	0.001184	15.0892	2.30259	0	12.4857	2.30259	0.0239901	0.546531	0.148827
130406	2018	河北省	邯郸市	峰峰矿区	10.6676	0	0.001581	14.9514	2.3979	0	12.6228	2.30259	0.0252897	0.563522	0.142727
130406	2019	河北省	邯郸市	峰峰矿区	10.6078	0	0.001035	15.1949	2.3979	0	12.8341	2.19722	0.0266297	0.581032	0.140176
130406	2020	河北省	邯郸市	峰峰矿区	10.648	0	0.001208	14.8629	2.3979	0	12.9325	2.07944	0.0314385	0.558947	0.137625
130406	2021	河北省	邯郸市	峰峰矿区	10.6508	0	0.002712	15.2968	2.3979	0	12.9948	1.94591	0.0236912	0.621841	0.135073
130407	2010	河北省	邯郸市	肥乡区	12.6425	0	0.001618	14.0576	4.21951	12.138	11.1134	4.27667	0.328433	0.348301	0.0732207
130407	2011	河北省	邯郸市	肥乡区	12.7254	0	0.001477	14.1115	4.2485	12.1418	11.4364	4.27667	0.291692	0.430414	0.0743539
130407	2012	河北省	邯郸市	肥乡区	12.7692	0	0.001235	14.1655	4.27667	12.2192	11.6124	4.27667	0.284478	0.440441	0.0757455
130407	2013	河北省	邯郸市	肥乡区	12.7467	0	0.001428	14.4919	4.29046	12.4163	11.7208	4.27667	0.316941	0.419473	0.0780716
130407	2014	河北省	邯郸市	肥乡区	12.7167	0	0.001276	15.7063	4.30407	12.6722	11.9133	4.26268	0.335523	0.395467	0.0807157
130407	2015	河北省	邯郸市	肥乡区	12.7235	0	0.001149	14.7147	4.31749	12.951	12.1442	4.2485	0.34354	0.369455	0.0820875
130407	2016	河北省	邯郸市	肥乡区	12.7445	0	0.0018	14.7263	3.89182	13.147	12.2284	4.2485	0.317549	0.399597	0.0815706
130407	2017	河北省	邯郸市	肥乡区	12.7742	0	0.001194	15.243	3.91202	13.2602	12.335	4.21951	0.232622	0.45458	0.0736183
130407	2018	河北省	邯郸市	肥乡区	12.7281	0	0.001577	15.1682	3.95124	13.3891	12.4959	4.18965	0.228721	0.433219	0.0821551
130407	2019	河北省	邯郸市	肥乡区	12.7467	0	0.001106	15.3856	4.14313	13.6442	12.5476	4.20469	0.180156	0.327617	0.0823101
130407	2020	河北省	邯郸市	肥乡区	12.7671	0	0.001303	14.9802	4.30407	13.9303	12.7207	4.21951	0.187518	0.322219	0.0819801
130407	2021	河北省	邯郸市	肥乡区	12.7705	0	0.002358	15.4378	4.44265	14.1873	12.5201	4.23411	0.175108	0.366118	0.0823062
130408	2010	河北省	邯郸市	永年区	13.1675	0	0.001417	14.215	5.03695	13.2214	12.0763	4.85981	0.317356	0.424709	0.113419
130408	2011	河北省	邯郸市	永年区	13.1798	0	0.001361	14.1388	5.04986	13.3722	12.2792	4.85203	0.317492	0.426799	0.115367
130408	2012	河北省	邯郸市	永年区	13.2224	0	0.001264	14.0627	5.0626	13.5341	12.4051	4.85981	0.305476	0.430727	0.117261
130408	2013	河北省	邯郸市	永年区	13.2155	0	0.001398	14.3777	5.07517	13.8817	12.3568	4.85981	0.318068	0.397957	0.119788
130408	2014	河北省	邯郸市	永年区	13.1557	0	0.001262	15.7326	5.0876	14.0166	12.3693	4.81218	0.301705	0.403295	0.123613
130408	2015	河北省	邯郸市	永年区	13.1878	0	0.001183	14.5734	5.10595	14.298	12.7826	4.79579	0.294619	0.402955	0.12549
130408	2016	河北省	邯郸市	永年区	13.0784	0	0.001836	14.4433	4.15888	14.4403	12.8776	4.63473	0.242701	0.456729	0.127838
130408	2017	河北省	邯郸市	永年区	13.171	0	0.001202	15.0127	4.21951	14.532	12.6884	4.44265	0.130114	0.544342	0.112681
130408	2018	河北省	邯郸市	永年区	13.1123	0	0.001307	14.9206	4.2485	14.6638	12.8204	4.43082	0.136846	0.457889	0.126894
130408	2019	河北省	邯郸市	永年区	13.1387	0	0.001137	15.2122	4.26268	14.7896	12.8276	4.43082	0.172212	0.424678	0.127704
130408	2020	河北省	邯郸市	永年区	13.1743	0	0.001283	14.8513	4.27667	14.9363	12.8799	4.43082	0.174631	0.422463	0.12753
130408	2021	河北省	邯郸市	永年区	13.1753	0	0.002505	15.3066	4.29046	15.1335	12.8623	4.43082	0.161474	0.457865	0.128252
130423	2010	河北省	邯郸市	临漳县	13.23	0	0.001671	13.7864	4.65396	12.1299	11.4559	4.5326	0.342341	0.308672	0.0913844
130423	2011	河北省	邯郸市	临漳县	13.2844	0	0.001625	13.9515	4.68213	12.216	11.6847	4.5326	0.290586	0.372841	0.0938172
130423	2012	河北省	邯郸市	临漳县	13.317	0	0.001081	14.1167	4.70048	12.3645	11.8197	4.52179	0.271978	0.376445	0.0948925
130423	2013	河北省	邯郸市	临漳县	13.3147	0	0.001428	14.4553	4.70048	12.5279	12.0174	4.52179	0.288233	0.37133	0.0978167
130423	2014	河北省	邯郸市	临漳县	13.3004	0	0.001311	15.6646	4.7185	12.6997	12.1388	4.52179	0.284374	0.365404	0.0993261
130423	2015	河北省	邯郸市	临漳县	13.2975	0	0.001182	14.781	4.72739	12.8316	12.2473	4.51086	0.29239	0.344966	0.101132
130423	2016	河北省	邯郸市	临漳县	13.3083	0	0.001711	14.8745	4.11087	13.0553	12.2764	4.51086	0.241413	0.441262	0.102197
130423	2017	河北省	邯郸市	临漳县	13.3363	0	0.001126	15.3515	4.17439	13.1993	12.2917	4.46591	0.153439	0.52475	0.082628
130423	2018	河北省	邯郸市	临漳县	13.2889	0	0.001809	15.2375	4.20469	13.3347	12.5955	4.45435	0.160249	0.471571	0.101914
130423	2019	河北省	邯郸市	临漳县	13.3087	0	0.001055	15.4345	4.2485	13.6954	12.7062	4.45435	0.153954	0.410799	0.10217
130423	2020	河北省	邯郸市	临漳县	13.3175	0	0.001198	15.0898	4.29046	13.8779	12.8525	4.45435	0.155452	0.403646	0.102348
130423	2021	河北省	邯郸市	临漳县	13.3202	0	0.002314	15.5187	4.33073	14.0565	12.8072	4.45435	0.134998	0.463164	0.101617
130424	2010	河北省	邯郸市	成安县	12.461	0	0.001664	13.9881	4.26268	11.8143	11.3311	4.15888	0.265561	0.421395	0.086639
130424	2011	河北省	邯郸市	成安县	12.535	0	0.001533	14.1031	4.31749	11.9063	11.4957	4.14313	0.212551	0.513451	0.0896266
130424	2012	河北省	邯郸市	成安县	12.5852	0	0.00119	14.2181	4.34381	11.9243	11.7396	4.14313	0.200526	0.52853	0.0908714
130424	2013	河北省	邯郸市	成安县	12.5772	0	0.001453	14.5491	4.35671	12.3131	11.7844	4.14313	0.183538	0.491489	0.091805
130424	2014	河北省	邯郸市	成安县	12.5629	0	0.001285	15.7396	4.36945	12.5665	11.8221	4.14313	0.181432	0.479577	0.0931535
130424	2015	河北省	邯郸市	成安县	12.5518	0	0.001167	14.7956	4.40672	12.8036	12.1774	4.14313	0.192297	0.451805	0.0949585
130424	2016	河北省	邯郸市	成安县	12.6141	0	0.001765	14.8639	4.14313	13.0381	12.2	4.14313	0.176638	0.479738	0.0959129
130424	2017	河北省	邯郸市	成安县	12.6437	0	0.001157	15.36	4.14313	13.1651	12.2426	4.11087	0.131914	0.499021	0.0815353
130424	2018	河北省	邯郸市	成安县	12.6038	0	0.001698	15.2772	4.17439	13.273	12.3828	4.09434	0.126296	0.500946	0.0965436
130424	2019	河北省	邯郸市	成安县	12.6232	0	0.001082	15.4762	4.21951	13.4319	12.5693	4.09434	0.149391	0.517589	0.0969606
130424	2020	河北省	邯郸市	成安县	12.6423	0	0.001289	15.0907	4.26268	13.657	12.6495	4.09434	0.161408	0.478312	0.0963091
130424	2021	河北省	邯郸市	成安县	12.65	0	0.002318	15.5377	4.30407	13.9428	12.5627	4.09434	0.155861	0.507487	0.0964657
130425	2010	河北省	邯郸市	大名县	13.3136	0	0.001662	13.7362	4.49981	12.6566	11.7244	4.8752	0.300088	0.380015	0.0810446
130425	2011	河北省	邯郸市	大名县	13.4521	0	0.001694	13.9443	4.55388	12.7485	12.0204	4.8752	0.296891	0.400984	0.0831909
130425	2012	河北省	邯郸市	大名县	13.5172	0	0.001392	14.1525	4.59512	12.8896	12.1055	4.8752	0.262334	0.411101	0.0854701
130425	2013	河北省	邯郸市	大名县	13.5204	0	0.001502	14.5716	4.61512	13.1534	12.2305	4.8752	0.255247	0.427614	0.0875594
130425	2014	河北省	邯郸市	大名县	13.5103	0	0.001275	15.4628	4.63473	13.4597	12.2835	4.8752	0.266705	0.42569	0.088509
130425	2015	河北省	邯郸市	大名县	13.5066	0	0.001398	14.6564	4.67283	13.593	12.5891	4.8752	0.258966	0.402087	0.0893447
130425	2016	河北省	邯郸市	大名县	13.5106	0	0.001983	14.8486	4.26268	13.7829	12.5286	4.8752	0.255839	0.40944	0.088642
130425	2017	河北省	邯郸市	大名县	13.5363	0	0.001306	15.2768	4.29046	13.9251	12.6185	4.91265	0.177058	0.386307	0.075698
130425	2018	河北省	邯郸市	大名县	13.4597	0	0.001883	15.3243	4.31749	14.1036	12.8045	4.89784	0.191061	0.300726	0.0888224
130425	2019	河北省	邯郸市	大名县	13.4482	0	0.001085	15.4147	4.33073	14.385	12.965	4.8828	0.179633	0.293586	0.0888784
130425	2020	河北省	邯郸市	大名县	13.4594	0	0.001423	14.8093	4.34381	14.6017	13.0838	4.86753	0.19115	0.281315	0.0880503
130425	2021	河北省	邯郸市	大名县	13.463	0	0.002479	15.2818	4.35671	14.7623	12.8343	4.85203	0.165789	0.3559	0.0881292
130426	2010	河北省	邯郸市	涉县	11.3475	0	0.00155	12.4449	3.91202	13.647	12.1142	3.2581	0.0363445	0.738758	0.0266667
130426	2011	河北省	邯郸市	涉县	11.4684	0	0.001746	12.4153	3.98898	13.4467	12.1913	3.2581	0.0380393	0.709379	0.0269052
130426	2012	河北省	邯郸市	涉县	11.6073	0	0.001468	12.3857	4.02535	13.3776	12.1566	3.2581	0.0387635	0.680758	0.0271703
130426	2013	河北省	邯郸市	涉县	11.487	0	0.001759	13.0376	4.06044	13.4636	12.0599	3.2581	0.0462393	0.599739	0.0274818
130426	2014	河北省	邯郸市	涉县	11.4284	0	0.001686	13.9451	4.06044	13.6469	12.0741	3.21888	0.059816	0.575873	0.0277667
130426	2015	河北省	邯郸市	涉县	11.3566	0	0.001623	13.2359	4.07754	13.9977	12.2627	3.46574	0.0607689	0.544158	0.0280053
130426	2016	河北省	邯郸市	涉县	11.0468	0	0.002266	13.1285	3.58352	14.1527	12.4029	3.49651	0.0486875	0.533792	0.0280915
130426	2017	河北省	邯郸市	涉县	11.1977	0	0.001503	13.6307	3.61092	14.2882	12.388	3.46574	0.0534473	0.498728	0.0285023
130426	2018	河北省	邯郸市	涉县	11.0249	0	0.001716	13.5188	3.61092	14.2127	12.5394	3.46574	0.0492278	0.448773	0.0285129
130426	2019	河北省	邯郸市	涉县	10.618	0	0.001198	13.8442	3.63759	14.0961	12.5619	3.43399	0.065474	0.458159	0.028721
130426	2020	河北省	邯郸市	涉县	10.8764	0	0.001561	13.4647	3.66356	14.3459	12.6967	3.4012	0.0704951	0.450262	0.0286779
130426	2021	河北省	邯郸市	涉县	10.9115	0	0.003414	13.9012	3.68888	14.5176	12.6524	3.3673	0.0686295	0.500942	0.0289526
130427	2010	河北省	邯郸市	磁县	12.6679	0	0.001507	13.645	5.15906	12.9708	12.037	4.29046	0.0918008	0.522585	0.0629557
130427	2011	河北省	邯郸市	磁县	12.774	0	0.001618	13.7998	5.1985	12.9886	12.2376	4.29046	0.0977467	0.510352	0.0627586
130427	2012	河北省	邯郸市	磁县	12.8479	0	0.001155	13.9547	5.20401	13.1798	12.5292	4.27667	0.0901434	0.508028	0.0637438
130427	2013	河北省	邯郸市	磁县	12.8339	0	0.001465	14.2866	5.21494	13.2681	12.4466	4.2485	0.0922971	0.498287	0.0640985
130427	2014	河北省	邯郸市	磁县	12.7931	0	0.001365	15.5486	5.22575	13.3781	12.202	4.26268	0.0940325	0.489784	0.0647236
130427	2015	河北省	邯郸市	磁县	12.7803	0	0.001269	14.6991	5.23644	13.6049	12.616	4.23411	0.0933111	0.474494	0.0666332
130427	2016	河北省	邯郸市	磁县	12.2226	0	0.001948	14.754	4.29046	13.7565	12.4754	3.66356	0.107433	0.458588	0.0676691
130427	2017	河北省	邯郸市	磁县	12.2134	0	0.001191	15.2326	4.29046	13.8892	12.1803	3.58352	0.115742	0.450934	0.062518
130427	2018	河北省	邯郸市	磁县	12.2102	0	0.00168	15.0777	4.33073	13.9867	12.4129	3.61092	0.112923	0.430735	0.068777
130427	2019	河北省	邯郸市	磁县	12.1731	0	0.001047	15.2962	4.2485	14.1846	12.4632	3.55535	0.141712	0.317528	0.0689324
130427	2020	河北省	邯郸市	磁县	12.2454	0	0.001236	14.9801	4.15888	14.4974	12.6317	3.49651	0.154081	0.298136	0.0709165
130427	2021	河北省	邯郸市	磁县	12.2607	0	0.002797	15.4055	4.06044	14.6613	12.633	3.43399	0.140892	0.35107	0.0709353
130430	2010	河北省	邯郸市	邱县	10.9434	0	0.001622	13.9742	3.71357	11.5845	10.9368	3.7612	0.298354	0.396403	0.0541518
130430	2011	河北省	邯郸市	邱县	11.3601	0	0.001478	14.0489	3.73767	11.6692	11.0157	3.78419	0.266792	0.420656	0.054343
130430	2012	河北省	邯郸市	邱县	11.4399	0	0.001376	14.1236	3.7612	11.8657	11.322	3.78419	0.244994	0.429	0.0550111
130430	2013	河北省	邯郸市	邱县	11.4801	0	0.001477	14.4536	3.80666	12.0554	11.4196	3.78419	0.216627	0.421373	0.0560134
130430	2014	河北省	邯郸市	邱县	11.5048	0	0.001301	15.5939	3.80666	12.2956	11.5853	3.78419	0.224819	0.407588	0.0572383
130430	2015	河北省	邯郸市	邱县	11.5503	0	0.001231	14.6244	3.85015	12.6215	11.7708	3.80666	0.219831	0.402769	0.0575056
130430	2016	河北省	邯郸市	邱县	11.8414	1	0.002073	14.6703	4.07754	12.7414	11.7931	3.78419	0.199741	0.413178	0.0577283
130430	2017	河北省	邯郸市	邱县	12.0604	1	0.001292	15.1495	4.17439	12.6982	11.7388	3.78419	0.161171	0.441582	0.0531849
130430	2018	河北省	邯郸市	邱县	12.0319	1	0.001464	15.113	4.15888	12.8866	12.025	3.85015	0.165841	0.427058	0.0575635
130430	2019	河北省	邯郸市	邱县	12.0621	1	0.001153	15.2825	4.18965	13.1826	12.0793	3.80666	0.161251	0.429795	0.0575657
130430	2020	河北省	邯郸市	邱县	12.0945	1	0.001442	14.7847	4.18965	13.5107	12.2836	3.7612	0.162858	0.424379	0.0571893
130430	2021	河北省	邯郸市	邱县	12.2026	1	0.002433	15.2579	4.23411	13.6921	12.3029	3.71357	0.157168	0.455227	0.0572383
130431	2010	河北省	邯郸市	鸡泽县	12.0263	0	0.001491	14.1916	3.46574	11.6471	11.0031	3.82864	0.263779	0.493293	0.0859524
130431	2011	河北省	邯郸市	鸡泽县	12.1842	0	0.001401	14.1167	3.52636	11.832	11.2021	3.85015	0.2205	0.51286	0.0883929
130431	2012	河北省	邯郸市	鸡泽县	12.2459	0	0.001288	14.0418	3.52636	12.0796	11.3406	3.82864	0.225253	0.496968	0.0904762
130431	2013	河北省	邯郸市	鸡泽县	12.2723	0	0.001417	14.3412	3.55535	12.1732	11.5421	3.80666	0.215158	0.488564	0.0933036
130431	2014	河北省	邯郸市	鸡泽县	12.2727	0	0.001307	15.6829	3.58352	12.3668	11.6074	3.78419	0.200735	0.493141	0.0961309
130431	2015	河北省	邯郸市	鸡泽县	12.2771	0	0.001148	14.571	3.58352	12.4941	11.8975	3.78419	0.203377	0.461649	0.0997917
130431	2016	河北省	邯郸市	鸡泽县	12.2458	0	0.001941	14.4534	3.3322	12.6908	11.8985	3.78419	0.185526	0.496813	0.100089
130431	2017	河北省	邯郸市	鸡泽县	12.2684	0	0.001226	15.0199	3.3322	12.809	11.9842	3.61092	0.140962	0.447163	0.0853274
130431	2018	河北省	邯郸市	鸡泽县	12.2268	0	0.00131	14.9253	3.3673	12.9496	12.1831	3.66356	0.151801	0.378483	0.101063
130431	2019	河北省	邯郸市	鸡泽县	12.2732	0	0.001157	15.2019	3.3673	13.2075	12.2189	3.68888	0.155595	0.42356	0.101711
130431	2020	河北省	邯郸市	鸡泽县	12.3026	0	0.001317	14.8257	3.3673	13.5326	12.3485	3.71357	0.159409	0.41369	0.101622
130431	2021	河北省	邯郸市	鸡泽县	12.2962	0	0.002427	15.2884	3.3673	13.7176	12.3044	3.73767	0.150511	0.452156	0.101786
130432	2010	河北省	邯郸市	广平县	12.1592	0	0.001654	13.9083	3.52636	11.7125	11.0543	3.68888	0.197868	0.448073	0.0882187
130432	2011	河北省	邯郸市	广平县	12.2693	0	0.00153	14.0386	3.61092	11.947	11.2716	3.68888	0.176893	0.528432	0.089375
130432	2012	河北省	邯郸市	广平县	12.3352	0	0.001278	14.1689	3.66356	12.1162	11.3903	3.68888	0.171078	0.530443	0.0903125
130432	2013	河北省	邯郸市	广平县	12.3214	0	0.001464	14.5431	3.71357	12.3948	11.5331	3.66356	0.188281	0.432074	0.0942357
130432	2014	河北省	邯郸市	广平县	12.3182	0	0.001275	15.6156	3.7612	12.5859	11.7817	3.68888	0.190138	0.408113	0.0964968
130432	2015	河北省	邯郸市	广平县	12.32	0	0.001224	14.6844	3.78419	12.6566	11.7726	3.68888	0.175225	0.407081	0.0987261
130432	2016	河北省	邯郸市	广平县	12.3371	0	0.001865	14.7898	3.46574	12.8552	11.9333	3.68888	0.165317	0.431346	0.0998726
130432	2017	河北省	邯郸市	广平县	12.3831	0	0.001222	15.2627	3.52636	12.9377	11.9441	3.66356	0.121633	0.419324	0.088949
130432	2018	河北省	邯郸市	广平县	12.3286	0	0.001723	15.2423	3.55535	13.0966	12.1526	3.66356	0.119175	0.386907	0.0998185
130432	2019	河北省	邯郸市	广平县	12.3259	0	0.00109	15.4051	3.49651	13.2716	12.3267	3.66356	0.114678	0.398471	0.100073
130432	2020	河北省	邯郸市	广平县	12.3482	0	0.001367	14.9305	3.43399	13.4961	12.442	3.66356	0.120661	0.365414	0.0995478
130432	2021	河北省	邯郸市	广平县	12.3502	0	0.002372	15.3888	3.3673	13.6689	12.4422	3.66356	0.121968	0.36098	0.0996815
130433	2010	河北省	邯郸市	馆陶县	12.4475	0	0.001625	13.7847	4.26268	11.8604	11.1532	4.04305	0.340133	0.39433	0.0735526
130433	2011	河北省	邯郸市	馆陶县	12.5424	0	0.001556	13.9571	4.29046	12.034	11.3935	4.04305	0.300004	0.464024	0.0752193
130433	2012	河北省	邯郸市	馆陶县	12.5947	0	0.001385	14.1294	4.33073	12.2719	11.5907	4.02535	0.26766	0.495607	0.0758772
130433	2013	河北省	邯郸市	馆陶县	12.5824	0	0.001484	14.5295	4.34381	12.6112	11.6523	4.02535	0.258447	0.473227	0.0773465
130433	2014	河北省	邯郸市	馆陶县	12.5769	0	0.001289	15.5146	4.35671	12.7133	11.7816	4.02535	0.275488	0.448733	0.0782895
130433	2015	河北省	邯郸市	馆陶县	12.6322	0	0.001339	14.6271	4.36945	12.8777	12.041	4.00733	0.27603	0.439227	0.0797807
130433	2016	河北省	邯郸市	馆陶县	12.6579	0	0.002048	14.7774	3.91202	12.8849	12.097	4.02535	0.254537	0.484532	0.0800658
130433	2017	河北省	邯郸市	馆陶县	12.6692	0	0.001318	15.2174	3.98898	13.0374	12.0755	3.98898	0.23473	0.406585	0.0705921
130433	2018	河北省	邯郸市	馆陶县	12.6193	0	0.001736	15.2348	4.02535	13.1998	12.3508	3.95124	0.261879	0.267415	0.0795614
130433	2019	河北省	邯郸市	馆陶县	12.6376	0	0.001144	15.3576	4.04305	13.3727	12.4908	3.95124	0.234628	0.210182	0.0795175
130433	2020	河北省	邯郸市	馆陶县	12.6499	0	0.001462	14.796	4.06044	13.6615	12.5271	3.95124	0.234789	0.220379	0.0790022
130433	2021	河北省	邯郸市	馆陶县	12.6336	0	0.002462	15.2621	4.07754	13.8462	12.448	3.95124	0.233017	0.245607	0.0789474
130434	2010	河北省	邯郸市	魏县	13.1683	0	0.001691	13.8477	4.7362	12.2721	11.8756	4.56435	0.191206	0.357683	0.107558
130434	2011	河北省	邯郸市	魏县	13.2886	0	0.001692	14.0162	4.77068	12.4414	12.042	4.56435	0.195875	0.337537	0.110301
130434	2012	河北省	邯郸市	魏县	13.3601	0	0.001211	14.1847	4.77912	12.6295	12.1085	4.56435	0.19646	0.335141	0.112963
130434	2013	河北省	邯郸市	魏县	13.3542	0	0.001471	14.5615	4.80402	12.8186	12.2005	4.55388	0.222084	0.330668	0.115081
130434	2014	河北省	邯郸市	魏县	13.3494	0	0.001295	15.6121	4.84419	13.0384	12.3562	4.56435	0.234961	0.353181	0.118171
130434	2015	河北省	邯郸市	魏县	13.3323	0	0.001304	14.7335	4.85981	13.3021	12.5807	4.55388	0.233869	0.366111	0.120729
130434	2016	河北省	邯郸市	魏县	13.3354	0	0.001798	14.8771	4.17439	13.5226	12.7986	4.55388	0.202887	0.405888	0.121597
130434	2017	河北省	邯郸市	魏县	13.3677	0	0.001211	15.3394	4.29046	13.7441	12.8516	4.61512	0.188389	0.448656	0.0955787
130434	2018	河北省	邯郸市	魏县	13.2356	0	0.001923	15.3114	4.31749	14.013	12.978	4.54329	0.186213	0.424614	0.120288
130434	2019	河北省	邯郸市	魏县	13.2373	0	0.001067	15.4613	4.34381	14.1667	13.1557	4.52179	0.180519	0.436514	0.120859
130434	2020	河北省	邯郸市	魏县	13.2677	0	0.00135	15.0023	4.36945	14.4079	13.284	4.49981	0.194845	0.402784	0.120509
130434	2021	河北省	邯郸市	魏县	13.2796	0	0.002391	15.4539	4.39445	14.5998	13.1834	4.47734	0.19462	0.376965	0.120949
130435	2010	河北省	邯郸市	曲周县	12.6939	0	0.001604	14.0291	4.47734	12.1008	11.3435	4.33073	0.306417	0.433395	0.0662925
130435	2011	河北省	邯郸市	曲周县	12.9192	0	0.00147	14.0491	4.49981	12.2936	11.5037	4.34381	0.24756	0.520589	0.0677991
130435	2012	河北省	邯郸市	曲周县	12.9751	0	0.001319	14.069	4.5326	12.4502	11.6491	4.33073	0.244884	0.498955	0.0692762
130435	2013	河北省	邯郸市	曲周县	12.9679	0	0.001443	14.3909	4.55388	12.8089	11.8449	4.34381	0.249597	0.46871	0.0712999
130435	2014	河北省	邯郸市	曲周县	12.9336	0	0.001301	15.6031	4.58497	13.1132	12.0496	4.34381	0.254088	0.484568	0.0737075
130435	2015	河北省	邯郸市	曲周县	12.9453	0	0.001178	14.6128	4.59512	13.2782	12.1584	4.33073	0.261202	0.465723	0.0758641
130435	2016	河北省	邯郸市	曲周县	12.9621	0	0.001964	14.5987	4.34381	13.4576	12.2621	4.34381	0.220446	0.541827	0.0773412
130435	2017	河北省	邯郸市	曲周县	12.9559	0	0.00126	15.1188	4.36945	13.5762	12.1275	4.26268	0.137014	0.609986	0.0658493
130435	2018	河北省	邯郸市	曲周县	12.9858	0	0.001494	15.0541	4.39445	13.7501	12.3331	4.38203	0.160018	0.537834	0.0787134
130435	2019	河北省	邯郸市	曲周县	12.8866	0	0.001143	15.2684	4.41884	13.8841	12.4383	4.33073	0.188743	0.43992	0.0791359
130435	2020	河北省	邯郸市	曲周县	12.9042	0	0.001368	14.8292	4.44265	14.098	12.646	4.27667	0.195044	0.410702	0.0789557
130435	2021	河北省	邯郸市	曲周县	12.9112	0	0.00239	15.296	4.46591	14.3717	12.5878	4.21951	0.200498	0.403076	0.0793205
130481	2010	河北省	邯郸市	武安市	12.547	0	0.001396	13.6512	5.2575	14.285	12.6821	4.18965	0.0294455	0.690316	0.043289
130481	2011	河北省	邯郸市	武安市	12.593	0	0.001572	13.5873	5.3033	14.2709	12.9787	4.18965	0.0318039	0.678118	0.0437984
130481	2012	河北省	邯郸市	武安市	12.6616	0	0.001431	13.5234	5.33272	14.4155	13.0872	4.17439	0.0314327	0.669078	0.0442968
130481	2013	河北省	邯郸市	武安市	12.6435	0	0.001664	13.9496	5.35659	14.6319	12.9441	4.14313	0.0290428	0.658467	0.0449003
130481	2014	河北省	邯郸市	武安市	12.5922	0	0.001515	15.1755	5.3799	14.6316	13.1392	4.14313	0.0343935	0.641255	0.0457918
130481	2015	河北省	邯郸市	武安市	12.5234	0	0.001476	14.1392	5.38907	14.796	13.3439	4.14313	0.0361158	0.625251	0.0463455
130481	2016	河北省	邯郸市	武安市	12.5814	0	0.002055	14.0071	5.24175	14.8637	13.2068	4.15888	0.0368348	0.610203	0.0464452
130481	2017	河北省	邯郸市	武安市	12.6556	0	0.001341	14.5575	5.1985	14.9409	13.3571	4.21951	0.0401604	0.586505	0.0476135
130481	2018	河北省	邯郸市	武安市	12.5511	0	0.001437	14.4536	5.20401	15.0005	13.3975	4.14313	0.0381146	0.584868	0.0468339
130481	2019	河北省	邯郸市	武安市	12.2559	0	0.001112	14.7697	5.1985	15.2613	13.4853	4.14313	0.0432941	0.622125	0.0470271
130481	2020	河北省	邯郸市	武安市	12.3922	0	0.001434	14.4171	5.19296	15.5332	13.5617	4.14313	0.0519169	0.609295	0.0468959
130481	2021	河北省	邯郸市	武安市	12.4262	0	0.003094	14.8637	5.18739	15.7593	13.5783	4.14313	0.0383468	0.635412	0.0467547
130502	2010	河北省	邢台市	桥东区	9.92657	0	0.001282	14.4546	0.693147	0	10.4797	1.38629	0.0402245	0.296579	0.385441
130502	2011	河北省	邢台市	桥东区	9.91255	0	0.001268	14.2906	0.693147	0	10.7496	1.38629	0.0341041	0.27246	0.386471
130502	2012	河北省	邢台市	桥东区	9.89832	0	0.001324	14.1265	0.693147	0	10.9619	1.38629	0.0294366	0.254066	0.3875
130502	2013	河北省	邢台市	桥东区	9.8839	0	0.001363	14.4541	0.693147	0	11.137	1.38629	0.0257596	0.239575	0.388529
130502	2014	河北省	邢台市	桥东区	9.86926	0	0.001184	15.8816	0.693147	0	11.2859	1.38629	0.022788	0.227865	0.389559
130502	2015	河北省	邢台市	桥东区	9.8544	0	0.001198	14.5335	0.693147	0	11.4154	1.38629	0.0203366	0.218204	0.390588
130502	2016	河北省	邢台市	桥东区	9.83932	0	0.001873	14.3139	0.693147	0	11.6117	1.38629	0.0182798	0.210098	0.391618
130502	2017	河北省	邢台市	桥东区	10.3352	0	0.001176	14.9226	0.693147	0	11.9509	1.79176	0.0113533	0.185032	0.280082
130502	2018	河北省	邢台市	桥东区	10.3435	0	0.00118	14.8504	0.693147	0	11.9792	1.79176	0.00970785	0.248909	0.257705
130502	2019	河北省	邢台市	桥东区	10.1609	0	0.001113	15.1946	0.693147	0	12.0304	1.60944	0.00852857	0.294718	0.261475
130502	2020	河北省	邢台市	桥东区	10.3478	0	0.001337	14.8542	0.693147	0	11.7942	1.38629	0.00764084	0.329177	0.265246
130502	2021	河北省	邢台市	桥东区	10.5051	0	0.002543	15.3071	0.693147	0	11.4844	1.09861	0.00665718	0.414185	0.269016
130503	2010	河北省	邢台市	桥西区	10.3478	0	0.001518	14.1788	2.07944	0	10.9163	1.94591	0.0246748	0.515949	0.31875
130503	2011	河北省	邢台市	桥西区	10.3486	0	0.001733	13.9998	2.07944	0	11.0522	1.94591	0.019024	0.474443	0.323
130503	2012	河北省	邢台市	桥西区	10.3495	0	0.001788	13.8208	2.07944	0	11.1718	1.94591	0.0150277	0.44509	0.32725
130503	2013	河北省	邢台市	桥西区	10.3503	0	0.001756	14.2058	2.07944	0	11.2786	1.94591	0.0120521	0.423233	0.3315
130503	2014	河北省	邢台市	桥西区	10.3511	0	0.001654	15.5651	2.07944	0	11.3751	1.94591	0.00975031	0.406327	0.33575
130503	2015	河北省	邢台市	桥西区	10.3519	0	0.001648	14.2708	2.19722	0	11.4631	1.94591	0.00791684	0.39286	0.34
130503	2016	河北省	邢台市	桥西区	10.3528	0	0.002238	14.036	1.94591	0	11.7428	1.94591	0.00642193	0.38188	0.34425
130503	2017	河北省	邢台市	桥西区	10.3982	0	0.001529	14.6415	1.94591	0	12.0284	1.94591	0.00442284	0.40086	0.376
130503	2018	河北省	邢台市	桥西区	10.2965	0	0.001394	14.5675	1.94591	0	12.2676	1.79176	0.0241964	0.412829	0.350917
130503	2019	河北省	邢台市	桥西区	10.1858	0	0.001265	14.929	1.94591	0	12.2258	1.60944	0.0371933	0.420697	0.354167
130503	2020	河北省	邢台市	桥西区	9.50339	0	0.001755	14.5857	1.94591	0	13.2394	1.38629	0.0463882	0.426263	0.0390875
130503	2021	河北省	邢台市	桥西区	5.65669	0	0.00313	15.0386	1.94591	0	13.0683	1.09861	0.0412421	0.464069	0.0392379
130522	2010	河北省	邢台市	临城县	11.5308	0	0.001528	14.2946	3.17805	11.637	10.9111	3.4012	0.161535	0.61486	0.0260853
130522	2011	河北省	邢台市	临城县	11.6305	0	0.001433	14.0896	3.17805	11.5877	11.2171	3.43399	0.13799	0.685292	0.0263488
130522	2012	河北省	邢台市	临城县	11.6643	0	0.001657	13.8845	3.21888	11.8465	11.3701	3.43399	0.137062	0.690366	0.0267252
130522	2013	河北省	邢台市	临城县	11.7336	0	0.001481	14.1632	3.21888	12.1603	11.3656	3.46574	0.151875	0.674482	0.0270138
130522	2014	河北省	邢台市	临城县	11.709	0	0.001195	15.6012	3.21888	12.3488	11.3086	3.43399	0.171407	0.580407	0.0272773
130522	2015	河北省	邢台市	临城县	11.719	0	0.001489	14.4014	3.2581	12.5797	11.5789	3.43399	0.184544	0.543978	0.0275533
130522	2016	河北省	邢台市	临城县	11.7455	0	0.002059	14.1727	3.17805	12.9512	11.7337	3.43399	0.162884	0.533484	0.0277415
130522	2017	河北省	邢台市	临城县	11.7867	0	0.001397	14.7864	3.21888	13.2192	11.8377	3.43399	0.114913	0.572423	0.0264241
130522	2018	河北省	邢台市	临城县	11.821	0	0.001344	14.654	3.21888	13.368	12.0022	3.43399	0.161246	0.352843	0.0276775
130522	2019	河北省	邢台市	临城县	11.8767	0	0.001162	14.9972	3.29584	13.4546	12.1241	3.43399	0.176393	0.264529	0.027744
130522	2020	河北省	邢台市	临城县	11.891	0	0.001729	14.6797	3.3673	13.6073	12.1762	3.43399	0.184079	0.249244	0.0276386
130522	2021	河北省	邢台市	临城县	11.9003	0	0.002648	15.1507	3.43399	13.712	12.1239	3.43399	0.17725	0.258497	0.0276035
130523	2010	河北省	邢台市	内丘县	12.0343	0	0.001426	14.4062	3.29584	11.6793	11.182	3.80666	0.0986623	0.64689	0.0350761
130523	2011	河北省	邢台市	内丘县	12.0751	0	0.001429	14.2194	3.21888	11.8752	11.1797	3.85015	0.102174	0.643141	0.0351523
130523	2012	河北省	邢台市	内丘县	12.1108	0	0.001564	14.0327	3.2581	12.1397	11.3579	3.8712	0.0993536	0.640497	0.035533
130523	2013	河北省	邢台市	内丘县	12.1247	0	0.001455	14.3662	3.2581	12.4041	11.2262	3.8712	0.111217	0.610199	0.036434
130523	2014	河北省	邢台市	内丘县	12.1028	0	0.001276	15.7908	3.29584	12.5973	11.5088	3.8712	0.154071	0.501841	0.0368655
130523	2015	河北省	邢台市	内丘县	12.1138	0	0.001396	14.4501	3.29584	12.8307	11.7308	3.8712	0.166093	0.448203	0.0370939
130523	2016	河北省	邢台市	内丘县	12.1404	0	0.002038	14.2127	3.2581	13.008	11.9588	3.89182	0.163711	0.420689	0.0374365
130523	2017	河北省	邢台市	内丘县	12.1864	0	0.001304	14.8277	3.2581	13.1445	11.9542	3.8712	0.144173	0.429311	0.0349112
130523	2018	河北省	邢台市	内丘县	12.1895	0	0.001275	14.7484	3.29584	13.4573	12.0939	3.8712	0.156149	0.381841	0.0376574
130523	2019	河北省	邢台市	内丘县	12.2526	0	0.001146	15.1045	3.3322	13.5675	12.1799	3.91202	0.192597	0.319197	0.0378071
130523	2020	河北省	邢台市	内丘县	12.2772	0	0.001613	14.7703	3.3673	13.7135	12.4394	3.95124	0.214489	0.251381	0.0377538
130523	2021	河北省	邢台市	内丘县	12.2277	0	0.002694	15.226	3.4012	13.8237	12.2499	3.98898	0.194154	0.284583	0.0376904
130524	2010	河北省	邢台市	柏乡县	12.1966	0	0.001309	14.1846	3.52636	11.6887	10.7004	3.49651	0.286791	0.469922	0.0732836
130524	2011	河北省	邢台市	柏乡县	12.2373	0	0.00115	13.97	3.4012	11.603	10.904	3.49651	0.285075	0.488888	0.0738806
130524	2012	河北省	邢台市	柏乡县	12.2568	0	0.0016	13.7555	3.43399	11.9284	11.0064	3.46574	0.277678	0.486772	0.0746269
130524	2013	河北省	邢台市	柏乡县	12.2459	0	0.00129	13.976	3.43399	12.0775	11.1083	3.46574	0.296417	0.470158	0.0757463
130524	2014	河北省	邢台市	柏乡县	12.2347	0	0.000945	15.451	3.55535	12.3648	11.2699	3.46574	0.298617	0.377553	0.0759702
130524	2015	河北省	邢台市	柏乡县	12.2277	0	0.001199	14.376	3.58352	12.2968	11.2965	3.46574	0.313328	0.353637	0.0762687
130524	2016	河北省	邢台市	柏乡县	12.2384	0	0.00183	14.169	3.55535	12.5223	11.525	3.46574	0.32008	0.338229	0.0767537
130524	2017	河北省	邢台市	柏乡县	12.2908	0	0.001235	14.7686	3.58352	12.7416	11.5482	3.52636	0.221239	0.387953	0.073097
130524	2018	河北省	邢台市	柏乡县	12.252	0	0.001176	14.5935	3.63759	12.8946	11.6883	3.49651	0.212029	0.384835	0.0768843
130524	2019	河北省	邢台市	柏乡县	12.2727	0	0.001038	14.909	3.68888	13.0678	11.7237	3.49651	0.213927	0.416072	0.0771716
130524	2020	河北省	邢台市	柏乡县	12.2919	0	0.00154	14.6049	3.73767	13.2835	11.8973	3.49651	0.218683	0.404066	0.0765933
130524	2021	河北省	邢台市	柏乡县	12.3047	0	0.002272	15.0796	3.78419	13.468	11.8491	3.49651	0.230358	0.406576	0.0764925
130525	2010	河北省	邢台市	隆尧县	13.2137	0	0.00134	14.2107	4.48864	12.4789	11.3316	4.56435	0.219317	0.460249	0.0700401
130525	2011	河北省	邢台市	隆尧县	13.2482	0	0.001224	14.0316	4.49981	12.6695	11.4949	4.56435	0.236388	0.406297	0.0700935
130525	2012	河北省	邢台市	隆尧县	13.2194	0	0.001501	13.8525	4.51086	12.8406	11.5782	4.54329	0.231274	0.407534	0.071028
130525	2013	河北省	邢台市	隆尧县	13.1983	0	0.001345	14.1108	4.5326	13.0361	11.6922	4.54329	0.248658	0.389107	0.0724433
130525	2014	河北省	邢台市	隆尧县	13.1827	0	0.001098	15.5415	4.55388	13.0659	11.7956	4.54329	0.275331	0.425725	0.0733511
130525	2015	河北省	邢台市	隆尧县	13.1697	0	0.001171	14.4186	4.56435	13.1654	12.0121	4.54329	0.278974	0.391769	0.0740721
130525	2016	河北省	邢台市	隆尧县	13.1681	0	0.001923	14.2284	4.39445	13.3193	12.1581	4.55388	0.250988	0.411179	0.0749533
130525	2017	河北省	邢台市	隆尧县	13.2238	0	0.001274	14.8224	4.43082	13.5619	12.1326	4.55388	0.216591	0.407341	0.0697864
130525	2018	河北省	邢台市	隆尧县	13.1998	0	0.001168	14.6861	4.59512	13.8702	12.2631	4.5326	0.220784	0.34993	0.0760187
130525	2019	河北省	邢台市	隆尧县	13.2446	0	0.001082	14.996	4.64439	14.0145	12.3263	4.52179	0.233268	0.345138	0.0765674
130525	2020	河北省	邢台市	隆尧县	13.2887	0	0.001527	14.6636	4.69135	14.198	12.5033	4.51086	0.235306	0.346335	0.0762937
130525	2021	河北省	邢台市	隆尧县	13.2944	0	0.002424	15.1322	4.7362	14.3606	12.5583	4.49981	0.226984	0.35925	0.0763685
130526	2010	河北省	邢台市	任县	12.7092	0	0	0	3.93183	11.5144	10.9656	4.00733	0.322921	0.354747	0.0812065
130526	2011	河北省	邢台市	任县	12.8036	0	0	0	3.98898	11.8927	11.2588	4.02535	0.307148	0.367675	0.0821346
130526	2012	河北省	邢台市	任县	12.7894	0	0	0	4.02535	12.15	11.4562	4.00733	0.289624	0.381322	0.0835267
130526	2013	河北省	邢台市	任县	12.7811	0	0	0	4.06044	12.3984	11.6181	4.00733	0.299543	0.369121	0.0854988
130526	2014	河北省	邢台市	任县	12.7558	0	0	0	4.09434	12.5874	11.7854	4.00733	0.273966	0.375023	0.0867053
130526	2015	河北省	邢台市	任县	12.7536	0	0	0	4.11087	12.7794	12.0011	4.00733	0.268034	0.354786	0.0878422
130526	2016	河北省	邢台市	任县	12.7461	0	0	0	3.85015	13.0826	12.0476	4.04305	0.23445	0.389823	0.0889791
130526	2017	河北省	邢台市	任县	12.7892	0	0	0	3.95124	13.3994	12.1331	4.02535	0.212746	0.344066	0.0785383
130526	2018	河北省	邢台市	任县	12.7553	0	0	0	3.97029	13.6466	12.1932	4.02535	0.221012	0.290408	0.0902459
130526	2019	河北省	邢台市	任县	12.7746	0	0	0	4.00733	13.9939	12.2973	4.00733	0.206726	0.344232	0.0909118
130526	2020	河北省	邢台市	任县	12.7957	0	0	0	4.04305	14.1408	12.4334	3.98898	0.2199	0.334655	0.0912367
130526	2021	河北省	邢台市	任县	12.8108	0	0	0	4.07754	14.3112	12.2773	3.97029	0.227713	0.34526	0.0914153
130527	2010	河北省	邢台市	南和县	12.5209	0	0	0	3.98898	11.9515	10.9262	3.97029	0.378064	0.292343	0.0866502
130527	2011	河北省	邢台市	南和县	12.5762	0	0	0	3.98898	12.0487	11.2079	3.98898	0.371661	0.310943	0.0881482
130527	2012	河北省	邢台市	南和县	12.574	0	0	0	3.98898	12.285	11.4236	3.98898	0.367646	0.31424	0.0893827
130527	2013	河北省	邢台市	南和县	12.5549	0	0	0	4.04305	12.5809	11.5052	3.98898	0.394799	0.296655	0.0919012
130527	2014	河北省	邢台市	南和县	12.5511	0	0	0	3.98898	12.8109	11.6727	4.00733	0.339596	0.313967	0.0933333
130527	2015	河北省	邢台市	南和县	12.5477	0	0	0	3.97029	13.758	12.1452	4.00733	0.356234	0.286995	0.0945185
130527	2016	河北省	邢台市	南和县	12.5681	0	0	0	3.89182	13.4116	12.0974	4.00733	0.33701	0.284026	0.0957778
130527	2017	河北省	邢台市	南和县	12.6373	0	0	0	3.89182	13.6018	12.0508	4.04305	0.303185	0.298559	0.0829383
130527	2018	河北省	邢台市	南和县	12.5975	0	0	0	3.93183	13.7642	12.3234	4.04305	0.281914	0.314709	0.0979407
130527	2019	河北省	邢台市	南和县	12.6564	0	0	0	3.93183	13.9175	12.4866	4.04305	0.276073	0.2727	0.0987259
130527	2020	河北省	邢台市	南和县	12.7251	0	0	0	3.93183	14.1084	12.5012	4.04305	0.286091	0.263455	0.0988469
130527	2021	河北省	邢台市	南和县	12.7333	0	0	0	3.93183	14.27	12.3543	4.04305	0.291838	0.263682	0.0990123
130528	2010	河北省	邢台市	宁晋县	13.4073	0	0.001372	13.8591	4.63473	13.3648	11.7756	4.81218	0.163773	0.608017	0.0722868
130528	2011	河北省	邢台市	宁晋县	13.528	0	0.001164	13.6296	4.65396	13.4491	11.9307	4.82028	0.180331	0.585511	0.0723837
130528	2012	河北省	邢台市	宁晋县	13.5284	0	0.001861	13.4001	4.67283	13.6554	12.0081	4.80402	0.181645	0.563638	0.0737403
130528	2013	河北省	邢台市	宁晋县	13.5101	0	0.001385	13.5963	4.69135	13.7472	12.0249	4.79579	0.180965	0.560317	0.0755136
130528	2014	河北省	邢台市	宁晋县	13.4922	0	0.001016	15.0848	4.70048	13.8963	12.1763	4.79579	0.183125	0.574993	0.0767054
130528	2015	河北省	邢台市	宁晋县	13.5135	0	0.001302	14.1642	4.70048	14.0334	12.3508	4.80402	0.172232	0.563272	0.0773353
130528	2016	河北省	邢台市	宁晋县	13.5203	0	0.001932	13.9886	4.57471	14.1416	12.569	4.79579	0.103211	0.674751	0.0782171
130528	2017	河北省	邢台市	宁晋县	13.6929	0	0.001348	14.5567	4.86753	14.3152	12.6027	4.96981	0.102978	0.653395	0.0710981
130528	2018	河北省	邢台市	宁晋县	13.6331	0	0.00121	14.3426	4.77068	14.4307	12.8212	4.89784	0.105145	0.596124	0.0775275
130528	2019	河北省	邢台市	宁晋县	13.6842	0	0.001038	14.6279	4.78749	14.5477	12.9716	4.89784	0.122612	0.531035	0.0779136
130528	2020	河北省	邢台市	宁晋县	13.7331	0	0.001606	14.3309	4.80402	14.7423	13.1612	4.89784	0.123289	0.518682	0.0778218
130528	2021	河北省	邢台市	宁晋县	13.7391	0	0.002258	14.791	4.82028	14.9914	13.1374	4.89784	0.113992	0.541051	0.0778578
130529	2010	河北省	邢台市	巨鹿县	12.0682	0	0.001481	14.0285	4.07754	12.2558	11.2505	4.12713	0.234859	0.47518	0.0620919
130529	2011	河北省	邢台市	巨鹿县	12.0485	0	0.001274	13.8915	4.11087	12.4092	11.5154	4.12713	0.252644	0.468074	0.062916
130529	2012	河北省	邢台市	巨鹿县	12.0819	0	0.001561	13.7545	4.15888	12.5781	11.5913	4.11087	0.25889	0.44721	0.0641838
130529	2013	河北省	邢台市	巨鹿县	12.096	0	0.001415	14.0092	4.17439	12.7248	11.688	4.12713	0.301711	0.409119	0.0654358
130529	2014	河北省	邢台市	巨鹿县	12.0879	0	0.001186	15.3903	4.20469	12.9404	11.6319	4.12713	0.310414	0.345168	0.0663074
130529	2015	河北省	邢台市	巨鹿县	12.1467	0	0.001179	14.3509	4.23411	12.9369	12.0823	4.12713	0.323107	0.330401	0.0668146
130529	2016	河北省	邢台市	巨鹿县	12.2688	0	0.002012	14.2183	3.78419	13.056	12.2341	4.18965	0.313567	0.332097	0.0677338
130529	2017	河北省	邢台市	巨鹿县	12.3082	0	0.001345	14.7789	3.78419	13.2355	12.1229	4.06044	0.364674	0.293288	0.0612995
130529	2018	河北省	邢台市	巨鹿县	12.3068	0	0.001148	14.6469	3.80666	13.4245	12.3305	4.07754	0.354457	0.279927	0.0683708
130529	2019	河北省	邢台市	巨鹿县	12.2624	0	0.001087	14.9156	3.8712	13.6229	12.49	4.06044	0.308091	0.262114	0.0688019
130529	2020	河北省	邢台市	巨鹿县	12.2831	0	0.001597	14.555	3.93183	13.882	12.5489	4.04305	0.310459	0.249552	0.068729
130529	2021	河北省	邢台市	巨鹿县	12.2888	0	0.002451	15.023	3.98898	14.0381	12.4673	4.02535	0.311618	0.260932	0.0686212
130530	2010	河北省	邢台市	新河县	11.9394	0	0.001434	13.7478	3.4012	11.3041	10.6561	3.58352	0.259422	0.429117	0.0472951
130530	2011	河北省	邢台市	新河县	11.9747	0	0.001129	13.534	3.43399	11.4742	10.8348	3.58352	0.249002	0.4429	0.0469945
130530	2012	河北省	邢台市	新河县	12.0082	0	0.001814	13.3203	3.49651	11.9044	11.0932	3.63759	0.236899	0.451912	0.047541
130530	2013	河北省	邢台市	新河县	11.5872	0	0.001426	13.5209	3.55535	12.1582	11.1921	3.63759	0.241696	0.44736	0.0481421
130530	2014	河北省	邢台市	新河县	11.9951	0	0.001056	15.0326	3.55535	12.3422	11.2254	3.63759	0.316295	0.379805	0.0486339
130530	2015	河北省	邢台市	新河县	11.9994	0	0.001174	14.0523	3.58352	12.426	11.5363	3.63759	0.335312	0.346858	0.0488251
130530	2016	河北省	邢台市	新河县	11.9829	0	0.001923	13.9027	3.3673	12.5008	11.7749	3.63759	0.286561	0.384593	0.049071
130530	2017	河北省	邢台市	新河县	12.0441	0	0.001323	14.4259	3.4012	12.6089	11.6699	3.63759	0.246285	0.405667	0.0478142
130530	2018	河北省	邢台市	新河县	12.0445	0	0.00113	14.2168	3.43399	12.7699	11.8473	3.63759	0.259415	0.419046	0.048429
130530	2019	河北省	邢台市	新河县	12.0436	0	0.00104	14.4823	3.46574	12.9421	11.781	3.63759	0.250821	0.407255	0.0485219
130530	2020	河北省	邢台市	新河县	12.1163	0	0.001656	14.2026	3.49651	13.1483	11.9367	3.63759	0.269318	0.390252	0.0478825
130530	2021	河北省	邢台市	新河县	12.1275	0	0.002311	14.6517	3.52636	13.3287	11.9499	3.63759	0.227481	0.423818	0.047541
130531	2010	河北省	邢台市	广宗县	11.0281	0	0.001584	13.9672	3.3322	11.0834	10.8661	3.66356	0.425075	0.355834	0.0608946
130531	2011	河北省	邢台市	广宗县	11.0327	0	0.001321	13.916	3.3673	11.3325	11.0347	3.66356	0.405696	0.362912	0.061829
130531	2012	河北省	邢台市	广宗县	11.0837	0	0.001487	13.8648	3.3673	11.5294	11.1833	3.73767	0.381821	0.378452	0.0626984
130531	2013	河北省	邢台市	广宗县	11.3269	0	0.001465	14.1473	3.3673	11.7104	11.3364	3.71357	0.327213	0.371465	0.0630754
130531	2014	河北省	邢台市	广宗县	11.2845	0	0.001214	15.4396	3.3673	11.9339	11.491	3.73767	0.324344	0.344996	0.0643452
130531	2015	河北省	邢台市	广宗县	11.3021	0	0.001178	14.4037	3.4012	12.1641	11.772	3.71357	0.297852	0.36479	0.0651786
130531	2016	河北省	邢台市	广宗县	11.4017	0	0.002019	14.3483	3.09104	12.4743	11.8891	3.66356	0.274177	0.396967	0.0660119
130531	2017	河北省	邢台市	广宗县	11.4093	0	0.001287	14.87	3.09104	12.7835	11.8185	3.58352	0.21535	0.429314	0.0581349
130531	2018	河北省	邢台市	广宗县	11.4554	0	0.001177	14.7797	3.13549	13.1196	12.0813	3.58352	0.219247	0.396922	0.0665159
130531	2019	河北省	邢台市	广宗县	11.5101	0	0.001085	15.0043	3.17805	13.2006	12.1502	3.61092	0.211041	0.38269	0.0668333
130531	2020	河北省	邢台市	广宗县	11.5646	0	0.001536	14.591	3.21888	13.415	12.3534	3.63759	0.223403	0.355595	0.066256
130531	2021	河北省	邢台市	广宗县	11.6127	0	0.002404	15.0576	3.2581	13.6035	12.2735	3.66356	0.207803	0.384933	0.0662698
130532	2010	河北省	邢台市	平乡县	12.1946	0	0.001531	14.1145	3.58352	11.5187	10.9738	3.80666	0.238905	0.384437	0.0802956
130532	2011	河北省	邢台市	平乡县	12.3073	0	0.001397	14.0342	3.52636	11.8351	11.3168	3.85015	0.246131	0.410321	0.0810345
130532	2012	河北省	邢台市	平乡县	12.3408	0	0.001378	13.9539	3.55535	11.9922	11.5191	3.85015	0.251771	0.404561	0.0830049
130532	2013	河北省	邢台市	平乡县	12.4078	0	0.001445	14.2354	3.58352	12.3154	11.6082	3.91202	0.267325	0.386735	0.0839409
130532	2014	河北省	邢台市	平乡县	12.3845	0	0.00131	15.5673	3.61092	12.5399	11.7371	3.93183	0.243515	0.392975	0.0860098
130532	2015	河北省	邢台市	平乡县	12.4055	0	0.001145	14.5245	3.63759	12.6396	11.915	3.98898	0.241307	0.370676	0.0876601
130532	2016	河北省	邢台市	平乡县	12.4242	1	0.002066	14.4151	3.3322	12.8349	11.9545	3.98898	0.224204	0.383878	0.0887931
130532	2017	河北省	邢台市	平乡县	12.4633	1	0.00128	14.9799	3.4012	13.0557	11.9734	3.91202	0.199799	0.390758	0.0762808
130532	2018	河北省	邢台市	平乡县	12.4472	1	0.001222	14.872	3.43399	13.2569	12.1457	3.91202	0.197441	0.391925	0.0902365
130532	2019	河北省	邢台市	平乡县	12.4753	1	0.00114	15.1372	3.43399	13.4349	12.4172	3.95124	0.180807	0.365356	0.0909581
130532	2020	河北省	邢台市	平乡县	12.4771	1	0.001426	14.7551	3.43399	13.7332	12.5748	3.98898	0.186982	0.359196	0.0910788
130532	2021	河北省	邢台市	平乡县	12.4839	1	0.002425	15.2234	3.43399	13.967	12.5208	4.02535	0.183603	0.370439	0.0906404
130533	2010	河北省	邢台市	威县	12.1249	0	0.001633	13.8008	4.31749	11.7621	11.2238	4.49981	0.496645	0.243432	0.0585513
130533	2011	河北省	邢台市	威县	12.0378	0	0.001368	13.7969	4.31749	11.9694	11.5029	4.48864	0.441109	0.315145	0.0596579
130533	2012	河北省	邢台市	威县	11.9892	0	0.001511	13.7931	4.34381	12.4004	11.7055	4.48864	0.454295	0.298101	0.0610664
130533	2013	河北省	邢台市	威县	12.0253	0	0.001506	14.105	4.35671	12.64	11.9246	4.49981	0.410842	0.24517	0.0623944
130533	2014	河北省	邢台市	威县	12.0769	0	0.001209	15.361	4.51086	12.89	12.1134	4.51086	0.394208	0.255319	0.0632696
130533	2015	河北省	邢台市	威县	12.0811	0	0.00124	14.3475	4.51086	13.0778	12.381	4.5326	0.38226	0.281258	0.0630336
130533	2016	河北省	邢台市	威县	12.086	1	0.00199	14.3549	4.18965	13.2769	12.4082	4.5326	0.368096	0.283687	0.0635573
130533	2017	河北省	邢台市	威县	11.9865	1	0.0013	14.841	4.20469	13.507	12.5241	4.30407	0.267101	0.348151	0.0568182
130533	2018	河北省	邢台市	威县	12.0162	1	0.001253	14.7646	4.23411	13.758	12.58	4.27667	0.269205	0.322188	0.0638567
130533	2019	河北省	邢台市	威县	12.0297	1	0.001097	14.9629	4.26268	14.0449	12.6558	4.27667	0.270583	0.254151	0.0640435
130533	2020	河北省	邢台市	威县	11.9331	1	0.001571	14.5166	4.29046	14.2695	12.8175	4.27667	0.275361	0.237747	0.0636077
130533	2021	河北省	邢台市	威县	11.9763	1	0.002406	14.9566	4.31749	14.4301	12.5921	4.27667	0.275056	0.253856	0.0634387
130534	2010	河北省	邢台市	清河县	12.1883	0	0.001666	13.7321	3.93183	12.672	11.2852	3.89182	0.0834703	0.561948	0.08064
130534	2011	河北省	邢台市	清河县	12.4397	0	0.001413	13.7958	3.97029	12.9559	11.5132	3.89182	0.0882357	0.555905	0.0814
130534	2012	河北省	邢台市	清河县	12.4348	0	0.00158	13.8594	3.98898	13.2012	11.7163	3.85015	0.078859	0.566324	0.0826
130534	2013	河北省	邢台市	清河县	12.4369	0	0.001554	14.206	4.02535	13.433	11.8205	3.8712	0.0651777	0.547238	0.085
130534	2014	河北省	邢台市	清河县	12.3621	0	0.001213	15.4519	4.06044	13.5429	11.8582	3.8712	0.0682431	0.520333	0.08532
130534	2015	河北省	邢台市	清河县	12.4667	0	0.001321	14.4083	4.06044	13.5895	12.0586	3.89182	0.0644026	0.480812	0.08604
130534	2016	河北省	邢台市	清河县	12.5702	0	0.001868	14.4946	3.66356	13.7236	12.2278	3.97029	0.0559022	0.487135	0.08766
130534	2017	河北省	邢台市	清河县	12.7092	0	0.00138	14.9426	3.68888	13.9146	12.2685	3.93183	0.037644	0.469766	0.07974
130534	2018	河北省	邢台市	清河县	12.5857	0	0.001319	14.8333	3.71357	14.023	12.4275	3.89182	0.0368154	0.435253	0.0890719
130534	2019	河北省	邢台市	清河县	12.4893	0	0.001133	15.0296	3.7612	14.1262	12.6507	3.78419	0.0469072	0.409549	0.0897864
130534	2020	河北省	邢台市	清河县	12.492	0	0.001619	14.5325	3.80666	14.3186	12.6852	3.66356	0.049105	0.409327	0.089477
130534	2021	河北省	邢台市	清河县	12.5064	0	0.0024	14.9405	3.85015	14.4992	12.5589	3.52636	0.0488965	0.430167	0.0892216
130535	2010	河北省	邢台市	临西县	12.6078	0	0.001669	13.78	4.00733	11.6752	11.0601	4.06044	0.242351	0.360473	0.0684871
130535	2011	河北省	邢台市	临西县	12.644	0	0.001462	13.8946	4.02535	11.8285	11.2199	4.07754	0.225525	0.379299	0.0691882
130535	2012	河北省	邢台市	临西县	12.6775	0	0.001485	14.0092	4.04305	12.1014	11.4933	4.07754	0.227727	0.407273	0.0701107
130535	2013	河北省	邢台市	临西县	12.6509	0	0.001489	14.3836	4.07754	12.2676	11.6266	4.06044	0.202726	0.387442	0.0705166
130535	2014	河北省	邢台市	临西县	12.6365	0	0.001217	15.4942	4.11087	12.4939	11.7463	4.06044	0.224722	0.335036	0.0713653
130535	2015	河北省	邢台市	临西县	12.6756	0	0.001312	14.5332	4.12713	12.7097	12.0915	4.09434	0.199624	0.347013	0.0722694
130535	2016	河北省	邢台市	临西县	12.6766	0	0.002025	14.6383	3.95124	12.8648	12.1606	4.09434	0.165346	0.418993	0.0720111
130535	2017	河北省	邢台市	临西县	12.7461	0	0.001358	15.0876	4.00733	12.9505	12.0957	4.14313	0.154947	0.384609	0.0653875
130535	2018	河北省	邢台市	临西县	12.7096	0	0.001481	15.0432	4.04305	13.2091	12.2144	4.06044	0.175607	0.306592	0.072559
130535	2019	河北省	邢台市	临西县	12.7341	0	0.001158	15.2138	4.06044	13.3748	12.2656	4.07754	0.194643	0.275313	0.0727269
130535	2020	河北省	邢台市	临西县	12.78	0	0.001548	14.6544	4.07754	13.5464	12.3697	4.09434	0.201279	0.256556	0.072262
130535	2021	河北省	邢台市	临西县	12.8083	0	0.002442	15.0982	4.09434	13.7671	12.2658	4.11087	0.202908	0.273948	0.0719557
130581	2010	河北省	邢台市	南宫市	12.2075	0	0.001558	13.7716	4.44265	12.5627	11.3127	4.43082	0.196062	0.488878	0.0552962
130581	2011	河北省	邢台市	南宫市	12.2473	0	0.001244	13.6978	4.45435	12.7691	11.6204	4.45435	0.180762	0.503255	0.0552846
130581	2012	河北省	邢台市	南宫市	12.289	0	0.001669	13.6241	4.46591	12.9664	11.718	4.46591	0.187145	0.488077	0.0557491
130581	2013	河北省	邢台市	南宫市	12.2925	0	0.001512	13.8999	4.47734	13.1084	11.7482	4.46591	0.199324	0.468221	0.0568873
130581	2014	河北省	邢台市	南宫市	12.29	0	0.001154	15.2647	4.48864	13.2308	11.9583	4.45435	0.215537	0.418558	0.05777
130581	2015	河北省	邢台市	南宫市	12.2999	0	0.001224	14.2402	4.48864	13.3731	12.1759	4.45435	0.187865	0.41755	0.0582811
130581	2016	河北省	邢台市	南宫市	12.384	0	0.001853	14.2014	4.30407	13.5377	12.2438	4.45435	0.172893	0.408626	0.0587805
130581	2017	河北省	邢台市	南宫市	12.3777	0	0.001295	14.7065	4.33073	13.7268	12.2065	4.38203	0.14741	0.390908	0.0561905
130581	2018	河北省	邢台市	南宫市	12.408	0	0.001151	14.5778	4.36945	13.9363	12.3477	4.40672	0.149797	0.377135	0.0587991
130581	2019	河北省	邢台市	南宫市	12.4062	0	0.001057	14.8088	4.36945	14.0975	12.3973	4.44265	0.169767	0.377068	0.0590105
130581	2020	河北省	邢台市	南宫市	12.4323	0	0.001663	14.425	4.36945	14.2226	12.5998	4.47734	0.179261	0.368815	0.0584727
130581	2021	河北省	邢台市	南宫市	11.5854	0	0.002355	14.8484	4.36945	14.3647	12.4508	4.51086	0.180981	0.369297	0.0584204
130582	2010	河北省	邢台市	沙河市	12.0383	0	0.001349	14.093	4.21951	13.549	11.734	3.63759	0.0415287	0.65823	0.0486787
130582	2011	河北省	邢台市	沙河市	11.8228	0	0.001484	13.9429	4.00733	13.8639	11.8878	3.52636	0.0308588	0.670334	0.0486612
130582	2012	河北省	邢台市	沙河市	11.8236	0	0.001504	13.7928	4.02535	14.0911	12.0916	3.52636	0.0296032	0.670262	0.0492433
130582	2013	河北省	邢台市	沙河市	11.7864	0	0.001626	14.1763	4.04305	14.254	12.0844	3.46574	0.0341798	0.663804	0.0506636
130582	2014	河北省	邢台市	沙河市	11.7535	0	0.001453	15.5157	4.06044	14.3132	12.1532	3.46574	0.040127	0.594114	0.051234
130582	2015	河北省	邢台市	沙河市	11.7421	0	0.001416	14.2791	4.07754	14.4509	12.2125	3.46574	0.03421	0.561898	0.0518277
130582	2016	河北省	邢台市	沙河市	11.6929	0	0.002019	14.0715	3.52636	14.512	12.355	3.4012	0.0311316	0.527877	0.0521769
130582	2017	河北省	邢台市	沙河市	11.7005	0	0.001331	14.6646	3.43399	14.5927	12.4044	3.4012	0.0258482	0.493638	0.0494296
130582	2018	河北省	邢台市	沙河市	11.7066	0	0.001296	14.5831	3.46574	14.6574	12.5718	3.4012	0.029984	0.389287	0.0532608
130582	2019	河北省	邢台市	沙河市	11.5565	0	0.001147	14.9294	3.49651	14.6892	12.7411	3.2581	0.0360582	0.410656	0.0536263
130582	2020	河北省	邢台市	沙河市	11.5813	0	0.001441	14.5833	3.52636	14.7503	12.7534	3.09104	0.039037	0.402428	0.0539756
130582	2021	河北省	邢台市	沙河市	10.7453	0	0.002988	15.0351	3.55535	14.7807	12.5889	2.89037	0.035995	0.422561	0.0541327
130602	2010	河北省	保定市	竞秀区	10.9362	0	0.001421	13.1344	2.83321	0	10.9892	2.63906	0.0302937	0.730276	0.335039
130602	2011	河北省	保定市	竞秀区	10.8855	0	0.00147	12.7536	2.70805	0	11.1806	2.56495	0.0268012	0.683622	0.336693
130602	2012	河北省	保定市	竞秀区	10.8321	0	0.001668	12.3728	2.56495	0	11.3412	2.48491	0.0244889	0.652734	0.338346
130602	2013	河北省	保定市	竞秀区	10.7757	0	0.001534	12.6256	2.3979	0	11.4795	2.3979	0.0228451	0.630775	0.34
130602	2014	河北省	保定市	竞秀区	10.7159	0	0.001039	14.1902	2.19722	0	11.601	2.30259	0.0216164	0.614363	0.341654
130602	2015	河北省	保定市	竞秀区	10.6523	0	0.001584	13.4631	1.94591	0	11.7093	2.19722	0.0206633	0.601631	0.343307
130602	2016	河北省	保定市	竞秀区	10.5844	0	0.001761	13.3399	1.60944	0	11.7939	2.07944	0.0199024	0.591466	0.344961
130602	2017	河北省	保定市	竞秀区	9.94703	0	0.001296	13.672	1.60944	0	11.7836	1.38629	0.00749882	0.627039	0.350157
130602	2018	河北省	保定市	竞秀区	10.2592	0	0.001583	13.3755	1.60944	0	12.2403	1.60944	0.00529327	0.599495	0.342677
130602	2019	河北省	保定市	竞秀区	10.2954	0	0.001161	13.5817	1.60944	0	12.3736	1.60944	0.00396407	0.582895	0.344094
130602	2020	河北省	保定市	竞秀区	10.3137	0	0.00137	13.3202	1.60944	0	12.1805	1.60944	0.00368084	0.574382	0.345512
130602	2021	河北省	保定市	竞秀区	10.3175	0	0.00179	13.7318	1.60944	0	12.3395	1.60944	0.00320944	0.53252	0.346929
130607	2010	河北省	保定市	满城区	12.0536	0	0.001547	12.7892	3.8712	12.6189	11.3345	3.66356	0.213948	0.517504	0.0620032
130607	2011	河北省	保定市	满城区	12.0959	0	0.00154	12.4128	3.89182	12.8256	11.3456	3.66356	0.203334	0.531076	0.0621622
130607	2012	河北省	保定市	满城区	12.0638	0	0.001722	12.0365	3.93183	12.9168	11.5459	3.63759	0.20894	0.529073	0.0628571
130607	2013	河北省	保定市	满城区	12.1055	0	0.001679	12.3345	3.95124	13.1096	11.7993	3.66356	0.211866	0.531119	0.063746
130607	2014	河北省	保定市	满城区	12.0655	0	0.001057	13.8628	3.98898	13.2619	11.6941	3.66356	0.204169	0.533551	0.0640317
130607	2015	河北省	保定市	满城区	12.0639	0	0.001664	13.135	3.98898	13.6269	11.9493	3.66356	0.2164	0.511155	0.0643492
130607	2016	河北省	保定市	满城区	12.0842	0	0.001824	12.9924	3.4012	13.5022	11.9402	3.66356	0.203075	0.478005	0.0644603
130607	2017	河北省	保定市	满城区	11.8475	0	0.001428	13.4024	3.4012	13.6967	12.1588	3.3673	0.164146	0.444812	0.0613526
130607	2018	河北省	保定市	满城区	11.8426	0	0.001603	13.0846	3.4012	13.8754	12.4404	3.3673	0.171715	0.36102	0.0620076
130607	2019	河北省	保定市	满城区	11.8884	0	0.001265	13.3129	3.43399	14.0106	12.5496	3.4012	0.174969	0.267769	0.0623039
130607	2020	河北省	保定市	满城区	11.9051	0	0.001506	13.0429	3.46574	14.1178	12.4154	3.43399	0.191666	0.247589	0.0618845
130607	2021	河北省	保定市	满城区	11.9159	0	0.001946	13.4725	3.49651	14.2581	12.3033	3.46574	0.176374	0.295677	0.0620061
130608	2010	河北省	保定市	清苑区	13.0237	0	0.001467	13.1786	4.34381	12.5908	11.499	4.56435	0.246145	0.499092	0.0748097
130608	2011	河北省	保定市	清苑区	13.07	0	0.001615	12.7947	4.38203	12.6876	11.5303	4.57471	0.251001	0.49811	0.0755479
130608	2012	河北省	保定市	清苑区	13.0647	0	0.001803	12.4107	4.41884	12.8602	11.8697	4.58497	0.256477	0.488561	0.0770473
130608	2013	河北省	保定市	清苑区	13.0454	0	0.00159	12.6586	4.45435	12.9498	11.8548	4.58497	0.2487	0.511502	0.0782353
130608	2014	河北省	保定市	清苑区	13.029	0	0.001097	14.2269	4.47734	13.0524	11.9107	4.58497	0.239453	0.517551	0.078662
130608	2015	河北省	保定市	清苑区	13.052	0	0.001735	13.5018	4.51086	13.1978	12.3043	4.58497	0.234322	0.515698	0.0790773
130608	2016	河北省	保定市	清苑区	13.0544	0	0.001762	13.3805	3.97029	13.4739	12.3024	4.59512	0.223722	0.520727	0.0794694
130608	2017	河北省	保定市	清苑区	13.0322	0	0.001217	13.6978	3.98898	13.6384	12.4567	4.51086	0.23206	0.374933	0.0752711
130608	2018	河北省	保定市	清苑区	13.0161	0	0.00162	13.4043	4.00733	13.8192	12.7857	4.51086	0.221751	0.334227	0.0797463
130608	2019	河北省	保定市	清苑区	13.0447	0	0.001099	13.6074	4.02535	13.9803	12.8077	4.48864	0.230505	0.294664	0.0798005
130608	2020	河北省	保定市	清苑区	13.0615	0	0.001418	13.3457	4.04305	14.0435	12.8896	4.46591	0.243196	0.27114	0.0794833
130608	2021	河北省	保定市	清苑区	13.0722	0	0.001804	13.7534	4.06044	14.0332	12.7472	4.44265	0.222998	0.314638	0.0797001
130609	2010	河北省	保定市	徐水区	12.913	0	0.001473	12.8571	4.45435	12.8354	11.5621	4.29046	0.195341	0.498873	0.081065
130609	2011	河北省	保定市	徐水区	12.9228	0	0.001484	12.47	4.46591	13.0691	11.7194	4.29046	0.17587	0.544001	0.0817427
130609	2012	河北省	保定市	徐水区	12.9167	0	0.001654	12.0829	4.47734	13.0903	11.9713	4.29046	0.180804	0.544637	0.0825726
130609	2013	河北省	保定市	徐水区	12.8983	0	0.001473	12.3835	4.49981	13.3831	12.3057	4.27667	0.175585	0.532449	0.0836791
130609	2014	河北省	保定市	徐水区	12.8766	0	0.001106	13.9344	4.48864	13.4223	12.3134	4.27667	0.172351	0.525366	0.0847856
130609	2015	河北省	保定市	徐水区	12.844	0	0.00165	13.1962	4.49981	13.5068	12.3549	4.26268	0.171836	0.490979	0.085408
130609	2016	河北省	保定市	徐水区	12.8115	0	0.001696	13.064	3.89182	13.5707	12.4369	4.2485	0.149918	0.493842	0.0859336
130609	2017	河北省	保定市	徐水区	13.0131	0	0.001338	13.4453	3.91202	13.7341	12.6393	4.34381	0.0898688	0.62417	0.0824481
130609	2018	河北省	保定市	徐水区	12.861	0	0.00165	13.1264	3.93183	14.0049	12.9313	4.21951	0.0865242	0.592919	0.0876335
130609	2019	河北省	保定市	徐水区	12.7844	0	0.001075	13.3584	3.95124	14.2378	13.0059	4.11087	0.0810797	0.603202	0.0884025
130609	2020	河北省	保定市	徐水区	12.7943	0	0.001396	13.0849	3.97029	14.4037	12.9888	3.98898	0.0971263	0.540931	0.0879613
130609	2021	河北省	保定市	徐水区	12.8038	0	0.001864	13.4869	3.98898	14.5331	12.8981	3.85015	0.110994	0.412718	0.0885201
130623	2010	河北省	保定市	涞水县	11.8362	0	0.001616	11.3042	3.29584	12.4172	11.2443	3.46574	0.238351	0.254597	0.0212907
130623	2011	河北省	保定市	涞水县	11.8954	0	0.001683	10.7529	3.29584	12.7009	11.4713	3.49651	0.229631	0.25401	0.0212304
130623	2012	河北省	保定市	涞水县	11.8591	0	0.001882	10.2015	3.3322	12.8958	11.9275	3.46574	0.235092	0.24641	0.0212907
130623	2013	河北省	保定市	涞水县	11.8731	0	0.00156	10.7887	3.3322	13.0077	12.0072	3.46574	0.228614	0.251906	0.021532
130623	2014	河北省	保定市	涞水县	11.8469	0	0.001367	12.2076	3.3673	13.0915	11.9678	3.46574	0.224844	0.258505	0.0215764
130623	2015	河北省	保定市	涞水县	11.8519	0	0.001802	11.4213	3.3673	13.4651	12.2241	3.46574	0.198261	0.242416	0.0214681
130623	2016	河北省	保定市	涞水县	11.8008	0	0.001858	11.1882	2.83321	13.656	12.3032	3.43399	0.201273	0.218564	0.0215644
130623	2017	河北省	保定市	涞水县	11.6804	0	0.001687	11.8155	2.89037	13.8042	12.3057	3.3673	0.192059	0.227503	0.0212395
130623	2018	河北省	保定市	涞水县	11.6279	0	0.001498	11.3477	2.89037	13.9274	12.4234	3.3673	0.187888	0.232755	0.0217605
130623	2019	河北省	保定市	涞水县	11.7043	0	0.001401	11.7091	2.89037	14.1194	12.422	3.4012	0.188098	0.171837	0.0219097
130623	2020	河北省	保定市	涞水县	11.7085	0	0.001678	11.3554	2.89037	14.1885	12.4625	3.43399	0.204514	0.159703	0.0216185
130623	2021	河北省	保定市	涞水县	11.7145	0	0.002203	11.7569	2.89037	14.2812	12.3968	3.46574	0.185317	0.178308	0.0216606
130624	2010	河北省	保定市	阜平县	11.0199	0	0.00211	8.66624	3.13549	12.0156	11.0363	2.63906	0.254638	0.239019	0.00896994
130624	2011	河北省	保定市	阜平县	11.1584	0	0.002089	8.33637	3.2581	12.1237	11.2032	2.63906	0.244047	0.233073	0.00893788
130624	2012	河北省	保定市	阜平县	11.1033	0	0.002118	8.0065	3.3673	12.1829	11.3321	2.63906	0.240503	0.231155	0.00897796
130624	2013	河北省	保定市	阜平县	11.1306	0	0.00186	8.80605	3.58352	12.191	12.0655	2.70805	0.252533	0.225175	0.0091226
130624	2014	河北省	保定市	阜平县	11.0998	0	0.00155	9.77846	3.61092	12.2875	12.1032	2.77259	0.267164	0.226888	0.00920673
130624	2015	河北省	保定市	阜平县	11.1148	0	0.001994	9.16662	3.43399	12.4892	12.3558	2.77259	0.220608	0.233857	0.00923478
130624	2016	河北省	保定市	阜平县	11.1013	0	0.002489	8.96971	2.19722	12.8636	12.6933	2.83321	0.232156	0.2296	0.0092508
130624	2017	河北省	保定市	阜平县	10.8348	0	0.001847	9.56998	2.19722	13.1328	12.4776	2.56495	0.207787	0.241003	0.00882212
130624	2018	河北省	保定市	阜平县	10.7074	0	0.001687	9.17598	2.19722	13.3951	12.6322	2.56495	0.212153	0.235818	0.00920393
130624	2019	河北省	保定市	阜平县	10.5777	0	0.001665	9.58485	2.19722	13.4369	12.6412	2.83321	0.278751	0.122992	0.00922276
130624	2020	河北省	保定市	阜平县	10.7066	0	0.002154	9.24614	2.19722	13.6503	12.7505	3.04452	0.304673	0.121305	0.00914223
130624	2021	河北省	保定市	阜平县	10.7164	0	0.002565	9.69621	2.19722	13.7492	12.6871	3.21888	0.292155	0.176425	0.00913461
130626	2010	河北省	保定市	定兴县	13.0635	0	0.001539	12.6991	4.02535	12.4511	11.3074	4.39445	0.32275	0.375913	0.0820588
130626	2011	河北省	保定市	定兴县	13.1501	0	0.001481	12.2734	4.04305	12.5131	11.6559	4.44265	0.302414	0.424285	0.0816527
130626	2012	河北省	保定市	定兴县	13.1611	0	0.001647	11.8476	4.06044	12.5925	11.7204	4.44265	0.302854	0.429403	0.082493
130626	2013	河北省	保定市	定兴县	13.1277	0	0.001414	12.2038	4.09434	12.8311	11.8882	4.43082	0.272097	0.455158	0.0834034
130626	2014	河北省	保定市	定兴县	13.0726	0	0.001175	13.7538	4.11087	13.0319	11.9988	4.39445	0.253374	0.475848	0.0840336
130626	2015	河北省	保定市	定兴县	13.0601	0	0.001649	12.9922	4.15888	13.2359	12.2367	4.39445	0.233496	0.474625	0.0845658
130626	2016	河北省	保定市	定兴县	13.0654	0	0.00165	12.8347	3.7612	13.4597	12.2612	4.39445	0.217097	0.464595	0.0846218
130626	2017	河北省	保定市	定兴县	13.0094	0	0.001355	13.2894	3.80666	13.4839	12.3246	4.39445	0.193132	0.434495	0.0743557
130626	2018	河北省	保定市	定兴县	12.972	0	0.001708	12.9168	3.85015	13.7755	12.5713	4.39445	0.18754	0.377137	0.0848641
130626	2019	河北省	保定市	定兴县	12.9949	0	0.001065	13.2204	3.89182	13.9723	12.7688	4.39445	0.176973	0.334492	0.0854398
130626	2020	河北省	保定市	定兴县	13.0067	0	0.001381	12.9009	3.93183	14.1087	12.9935	4.39445	0.188657	0.317458	0.0845336
130626	2021	河北省	保定市	定兴县	13.0175	0	0.001918	13.2446	3.97029	14.2169	12.7938	4.39445	0.175732	0.371598	0.0848739
130627	2010	河北省	保定市	唐县	12.1674	0	0.001768	11.6327	3.91202	12.6096	11.4251	3.78419	0.26198	0.414687	0.0416796
130627	2011	河北省	保定市	唐县	12.251	0	0.001661	11.3031	3.93183	12.7383	11.5761	3.78419	0.258592	0.438425	0.0411433
130627	2012	河北省	保定市	唐县	12.2617	0	0.001847	10.9735	3.97029	12.9013	11.7755	3.78419	0.252778	0.447811	0.0416373
130627	2013	河北省	保定市	唐县	12.2561	0	0.001699	11.4005	3.98898	13.175	11.8412	3.78419	0.265609	0.430277	0.0423147
130627	2014	河北省	保定市	唐县	12.214	0	0.001076	12.7871	3.98898	13.2561	11.8673	3.78419	0.266613	0.436236	0.0427016
130627	2015	河北省	保定市	唐县	12.2223	0	0.001644	12.0898	3.98898	13.4289	12.2405	3.78419	0.274743	0.398475	0.0427369
130627	2016	河北省	保定市	唐县	12.2223	0	0.001787	11.9252	3.3673	13.5462	12.2378	3.78419	0.257724	0.385884	0.0426167
130627	2017	河北省	保定市	唐县	11.8884	0	0.001587	12.4673	3.3673	13.648	12.514	3.3673	0.260559	0.389887	0.0389038
130627	2018	河北省	保定市	唐县	11.9341	0	0.001617	12.1279	3.4012	13.7797	12.6788	3.3673	0.257873	0.394578	0.0420877
130627	2019	河北省	保定市	唐县	11.9648	0	0.001373	12.4093	3.4012	13.8929	12.6678	3.3673	0.246784	0.35396	0.0422221
130627	2020	河北省	保定市	唐县	11.9712	0	0.001624	12.1344	3.4012	14.0506	12.7865	3.3673	0.267459	0.31736	0.0416902
130627	2021	河北省	保定市	唐县	11.982	0	0.002108	12.5817	3.4012	14.2337	12.7571	3.3673	0.27703	0.336474	0.0417256
130628	2010	河北省	保定市	高阳县	12.016	0	0.001549	13.2768	3.04452	12.37	11.1691	3.68888	0.110981	0.656973	0.0684507
130628	2011	河北省	保定市	高阳县	12.0496	0	0.001592	12.9059	3.09104	12.6276	11.356	3.68888	0.098086	0.687426	0.068008
130628	2012	河北省	保定市	高阳县	12.017	0	0.001793	12.5351	3.04452	12.9271	11.5334	3.68888	0.0918488	0.694306	0.0692929
130628	2013	河北省	保定市	高阳县	12.0122	0	0.001529	12.784	2.89037	13.086	11.5138	3.66356	0.0813384	0.713224	0.0705253
130628	2014	河北省	保定市	高阳县	12.0219	0	0.001209	14.3896	2.94444	13.2091	11.6418	3.66356	0.0779961	0.711807	0.0715152
130628	2015	河北省	保定市	高阳县	11.9992	0	0.00194	13.6281	2.99573	13.2179	11.7862	3.66356	0.099585	0.621043	0.0721212
130628	2016	河北省	保定市	高阳县	12.0424	0	0.001819	13.5186	2.70805	13.2226	11.9127	3.66356	0.0887212	0.615927	0.0721818
130628	2017	河北省	保定市	高阳县	12.2463	0	0.001247	13.895	2.83321	13.3185	12.0247	3.61092	0.0606189	0.576182	0.0718788
130628	2018	河北省	保定市	高阳县	12.1069	0	0.001614	13.5806	2.83321	13.4052	12.1709	3.55535	0.0587495	0.547454	0.0732721
130628	2019	河北省	保定市	高阳县	12.1352	0	0.000969	13.8245	2.89037	13.5542	12.1836	3.49651	0.0600356	0.456501	0.073678
130628	2020	河北省	保定市	高阳县	12.1522	0	0.001378	13.5535	2.94444	13.6789	12.495	3.43399	0.0681427	0.438158	0.0729433
130628	2021	河北省	保定市	高阳县	12.1576	0	0.001768	13.8962	2.99573	13.8231	12.5524	3.3673	0.0579424	0.488201	0.0730159
130629	2010	河北省	保定市	容城县	12.2841	0	0.001531	13.3289	3.85015	12.0561	10.831	3.55535	0.171282	0.611735	0.0845223
130629	2011	河北省	保定市	容城县	12.3019	0	0.001476	12.9208	3.89182	12.1128	11.1313	3.55535	0.196238	0.5656	0.0847134
130629	2012	河北省	保定市	容城县	12.2747	0	0.001726	12.5126	3.93183	12.2823	11.2059	3.55535	0.183939	0.582998	0.0859873
130629	2013	河北省	保定市	容城县	12.2541	0	0.001365	12.7862	3.95124	12.4957	11.3169	3.55535	0.173645	0.595919	0.086242
130629	2014	河北省	保定市	容城县	12.2318	0	0.001233	14.4205	3.97029	12.827	11.4349	3.55535	0.168171	0.591393	0.0869427
130629	2015	河北省	保定市	容城县	12.2221	0	0.001715	13.6476	3.98898	12.9798	11.616	3.55535	0.16705	0.567961	0.0869427
130629	2016	河北省	保定市	容城县	12.2344	0	0.001658	13.5199	3.43399	13.2835	11.6212	3.55535	0.164924	0.562148	0.0870382
130629	2017	河北省	保定市	容城县	12.3101	0	0.001289	13.9533	3.43399	13.3147	11.6872	3.61092	0.172366	0.48159	0.0866242
130629	2018	河北省	保定市	容城县	12.2893	0	0.001759	13.5918	3.43399	13.547	12.0023	3.61092	0.148802	0.445738	0.0880159
130629	2019	河北省	保定市	容城县	12.2056	0	0.000986	13.8949	3.3322	14.3809	12.367	3.49651	0.108292	0.391954	0.0891433
130629	2020	河北省	保定市	容城县	12.1141	0	0.001338	13.5892	3.21888	14.9853	12.5083	3.3673	0.0502216	0.463948	0.0897484
130629	2021	河北省	保定市	容城县	12.0135	0	0.001864	13.8617	3.09104	15.791	12.6532	3.21888	0.0332076	0.498651	0.0926045
130630	2010	河北省	保定市	涞源县	10.5277	0	0.001888	10.0514	2.94444	12.4576	11.5719	3.09104	0.0591246	0.577138	0.0116811
130630	2011	河北省	保定市	涞源县	11.2359	0	0.001819	9.61699	2.94444	12.5322	11.6033	3.09104	0.0612485	0.630271	0.0115196
130630	2012	河北省	保定市	涞源县	11.1427	0	0.002025	9.18255	2.94444	12.6545	12.1188	3.09104	0.0619747	0.60153	0.0115605
130630	2013	河北省	保定市	涞源县	11.2086	0	0.001725	9.90748	2.94444	12.8563	12.1224	3.09104	0.0594968	0.62147	0.0117075
130630	2014	河北省	保定市	涞源县	10.9684	0	0.001494	11.1901	2.94444	12.9429	11.8204	3.09104	0.0536808	0.65721	0.0117974
130630	2015	河北省	保定市	涞源县	11.013	0	0.001976	10.426	2.94444	13.1072	11.9837	3.09104	0.0615817	0.612177	0.0118464
130630	2016	河北省	保定市	涞源县	11.0522	0	0.002043	10.2351	2.07944	13.1925	12.2992	3.09104	0.0784628	0.535879	0.0118219
130630	2017	河北省	保定市	涞源县	10.8458	0	0.001884	10.9089	2.07944	13.2515	12.6817	2.89037	0.0766375	0.430889	0.0115809
130630	2018	河北省	保定市	涞源县	10.9044	0	0.001555	10.4674	2.07944	13.2563	12.7045	2.89037	0.0956425	0.316921	0.0117553
130630	2019	河北省	保定市	涞源县	10.9116	0	0.001581	10.7673	2.19722	13.3919	12.7412	2.89037	0.113568	0.255898	0.0117774
130630	2020	河北省	保定市	涞源县	10.9305	0	0.001907	10.4562	2.30259	13.4318	12.833	2.89037	0.123933	0.267962	0.0116578
130630	2021	河北省	保定市	涞源县	10.9412	0	0.00258	10.9439	2.3979	13.6044	12.6373	2.89037	0.111242	0.336486	0.0116413
130631	2010	河北省	保定市	望都县	12.4858	0	0.0015	13.0714	3.63759	11.8792	10.8089	3.73767	0.30573	0.422294	0.0717568
130631	2011	河北省	保定市	望都县	12.4933	0	0.001653	12.7185	3.63759	12.0377	11.12	3.73767	0.285655	0.456447	0.0724324
130631	2012	河北省	保定市	望都县	12.4794	0	0.001812	12.3655	3.61092	12.1989	11.2301	3.71357	0.324645	0.414233	0.072973
130631	2013	河北省	保定市	望都县	12.4512	0	0.001683	12.613	3.63759	12.4873	11.4383	3.71357	0.331006	0.413693	0.0736757
130631	2014	河北省	保定市	望都县	12.4104	0	0.001018	14.1708	3.63759	12.7454	11.4776	3.71357	0.339841	0.400857	0.0737838
130631	2015	河北省	保定市	望都县	12.4095	0	0.001656	13.4484	3.68888	12.946	11.4695	3.73767	0.309912	0.403148	0.0741351
130631	2016	河北省	保定市	望都县	12.3585	0	0.001744	13.3157	3.46574	13.1262	11.8184	3.7612	0.318799	0.40062	0.0742432
130631	2017	河北省	保定市	望都县	12.5021	0	0.001248	13.713	3.49651	13.4481	12.032	3.78419	0.236013	0.424682	0.0708919
130631	2018	河北省	保定市	望都县	12.4791	0	0.001639	13.4139	3.43399	13.577	11.9939	3.73767	0.22429	0.414545	0.076095
130631	2019	河北省	保定市	望都县	12.5026	0	0.001262	13.6362	3.49651	13.6718	12.1261	3.73767	0.232031	0.297971	0.0764246
130631	2020	河北省	保定市	望都县	12.516	0	0.001491	13.3768	3.55535	13.736	12.2238	3.73767	0.240254	0.267464	0.0754358
130631	2021	河北省	保定市	望都县	12.5267	0	0.001846	13.7912	3.61092	13.8293	12.1149	3.73767	0.229598	0.303042	0.075419
130632	2010	河北省	保定市	安新县	12.374	0	0.001464	13.3189	3.89182	12.4372	11.1684	3.8712	0.146829	0.456583	0.060884
130632	2011	河北省	保定市	安新县	12.4194	0	0.001522	12.9197	3.89182	12.7379	11.3936	3.89182	0.139403	0.482684	0.061326
130632	2012	河北省	保定市	安新县	12.3938	0	0.001747	12.5204	3.91202	12.852	11.5289	3.89182	0.132957	0.482284	0.0620166
130632	2013	河北省	保定市	安新县	12.3742	0	0.001399	12.7863	3.93183	12.9563	11.6422	3.8712	0.115883	0.445072	0.0627747
130632	2014	河北省	保定市	安新县	12.3652	0	0.001189	14.415	3.97029	13.1315	11.7574	3.8712	0.141427	0.480226	0.0635117
130632	2015	河北省	保定市	安新县	12.3852	0	0.001789	13.6455	3.98898	13.2596	12.2843	3.8712	0.167848	0.446341	0.0639835
130632	2016	河北省	保定市	安新县	12.4347	0	0.001706	13.5245	3.68888	13.2758	11.9417	3.8712	0.172851	0.470042	0.0642857
130632	2017	河北省	保定市	安新县	12.5379	0	0.001245	13.9382	3.68888	13.3267	11.971	3.98898	0.150532	0.475358	0.0629121
130632	2018	河北省	保定市	安新县	12.593	0	0.001677	13.59	3.68888	13.5098	12.2918	4.02535	0.17176	0.500292	0.0653158
130632	2019	河北省	保定市	安新县	12.6467	0	0.00095	13.8749	3.71357	13.6018	12.7265	4.04305	0.12987	0.54855	0.0658909
130632	2020	河北省	保定市	安新县	12.6977	0	0.001342	13.5816	3.73767	13.8592	12.9961	4.06044	0.110474	0.527194	0.0658434
130632	2021	河北省	保定市	安新县	12.7462	0	0.001792	13.8744	3.7612	14.0828	13.0346	4.07754	0.0765794	0.523725	0.0664533
130633	2010	河北省	保定市	易县	12.3266	0	0.001676	11.6885	3.29584	12.4991	11.5334	3.95124	0.260656	0.406528	0.0225257
130633	2011	河北省	保定市	易县	12.3877	0	0.001695	11.2495	3.29584	12.6841	11.7863	3.97029	0.256556	0.41406	0.0223757
130633	2012	河北省	保定市	易县	12.349	0	0.001819	10.8104	3.3673	12.8179	12.0074	3.97029	0.263491	0.40089	0.0226519
130633	2013	河北省	保定市	易县	12.3411	0	0.001748	11.2976	3.4012	12.9098	12.2975	3.93183	0.259158	0.412435	0.0227743
130633	2014	河北省	保定市	易县	12.3215	0	0.001222	12.742	3.43399	13.0434	12.2431	3.95124	0.268786	0.403606	0.02294
130633	2015	河北省	保定市	易县	12.3244	0	0.00185	11.985	3.46574	13.1718	12.4598	3.95124	0.238102	0.445659	0.0230308
130633	2016	河北省	保定市	易县	12.2101	0	0.001913	11.8017	3.13549	13.2433	12.4818	3.8712	0.21902	0.43706	0.0230505
130633	2017	河北省	保定市	易县	12.153	0	0.001687	12.3558	3.13549	13.5318	12.5069	3.71357	0.178192	0.44177	0.0222218
130633	2018	河北省	保定市	易县	12.1057	0	0.001586	11.9614	3.17805	13.7689	12.723	3.68888	0.210283	0.31593	0.0229376
130633	2019	河北省	保定市	易县	12.1412	0	0.00132	12.2462	3.17805	13.9659	12.8168	3.66356	0.258963	0.190295	0.0230178
130633	2020	河北省	保定市	易县	12.144	0	0.00172	11.9411	3.17805	14.0891	12.8749	3.63759	0.28839	0.167364	0.0226785
130633	2021	河北省	保定市	易县	12.1552	0	0.002269	12.382	3.17805	14.1886	12.8276	3.61092	0.254931	0.194697	0.0226824
130634	2010	河北省	保定市	曲阳县	12.1484	0	0.001667	12.0611	3.95124	12.0538	11.4091	3.68888	0.175936	0.415454	0.0562823
130634	2011	河北省	保定市	曲阳县	12.22	0	0.001655	11.7799	3.95124	12.116	11.5028	3.66356	0.185719	0.410689	0.0566421
130634	2012	河北省	保定市	曲阳县	12.2188	0	0.001727	11.4987	3.97029	12.2884	11.776	3.68888	0.177787	0.399926	0.0572878
130634	2013	河北省	保定市	曲阳县	12.2379	0	0.001567	11.8337	3.98898	12.4491	11.7813	3.68888	0.173447	0.39571	0.0582011
130634	2014	河北省	保定市	曲阳县	11.9852	0	0.000893	13.2554	4.00733	12.6631	12.0494	3.68888	0.166467	0.393908	0.0590406
130634	2015	河北省	保定市	曲阳县	11.937	0	0.001528	12.5834	4.06044	12.8079	12.2625	3.63759	0.165773	0.385064	0.0594834
130634	2016	河北省	保定市	曲阳县	11.9916	0	0.001693	12.4143	3.66356	12.9337	12.328	3.66356	0.155168	0.418869	0.0599539
130634	2017	河北省	保定市	曲阳县	11.8948	0	0.001505	12.9798	3.7612	13.0061	12.3644	3.55535	0.134645	0.37047	0.0540775
130634	2018	河北省	保定市	曲阳县	11.8827	0	0.001458	12.6689	3.80666	13.1206	12.7527	3.61092	0.140158	0.342754	0.0604613
130634	2019	河北省	保定市	曲阳县	11.9118	0	0.001305	12.9541	3.8712	13.306	12.7861	3.58352	0.142884	0.272642	0.0608607
130634	2020	河北省	保定市	曲阳县	11.9334	0	0.001546	12.6911	3.93183	13.4544	12.8123	3.55535	0.145803	0.27509	0.0603312
130634	2021	河北省	保定市	曲阳县	11.944	0	0.002041	13.1282	3.98898	13.5948	12.8415	3.52636	0.139259	0.327353	0.0608736
130635	2010	河北省	保定市	蠡县	12.393	0	0.001518	13.2673	4.09434	11.8482	11.2741	4.09434	0.19397	0.538871	0.0816411
130635	2011	河北省	保定市	蠡县	12.4539	0	0.001645	12.9139	4.07754	11.8906	11.5454	4.11087	0.18003	0.563344	0.0808282
130635	2012	河北省	保定市	蠡县	12.4414	0	0.001808	12.5605	4.11087	11.9425	11.7543	4.09434	0.176248	0.567279	0.0820552
130635	2013	河北省	保定市	蠡县	12.4242	0	0.001576	12.7973	4.12713	12.1006	11.7698	4.09434	0.152895	0.587527	0.0832822
130635	2014	河北省	保定市	蠡县	12.391	0	0.001159	14.3851	4.14313	12.3176	11.8719	4.09434	0.149729	0.580262	0.083911
130635	2015	河北省	保定市	蠡县	12.4442	0	0.001918	13.6227	4.15888	12.086	12.0027	4.06044	0.154473	0.564444	0.0842025
130635	2016	河北省	保定市	蠡县	12.4826	0	0.001869	13.5155	3.89182	12.8197	12.1572	4.09434	0.149252	0.564635	0.0839724
130635	2017	河北省	保定市	蠡县	12.4679	0	0.001193	13.8738	3.91202	13.1032	12.1998	4.07754	0.142073	0.551191	0.0795399
130635	2018	河北省	保定市	蠡县	12.4741	0	0.001551	13.5781	3.91202	13.0517	12.3691	4.04305	0.156076	0.470388	0.0836672
130635	2019	河北省	保定市	蠡县	12.5433	0	0.000976	13.8019	3.91202	12.9645	12.4808	4.09434	0.149589	0.304952	0.083954
130635	2020	河北省	保定市	蠡县	12.548	0	0.001395	13.5393	3.91202	13.1438	12.6258	4.14313	0.14781	0.313349	0.0826034
130635	2021	河北省	保定市	蠡县	12.5587	0	0.001773	13.9181	3.91202	13.2671	12.5181	4.18965	0.160674	0.330443	0.0826953
130636	2010	河北省	保定市	顺平县	11.7848	0	0.001662	12.6152	3.66356	12.0715	11.001	3.46574	0.349603	0.407563	0.0448446
130636	2011	河北省	保定市	顺平县	11.7923	0	0.001573	12.2563	3.68888	12.2218	11.2302	3.43399	0.307291	0.443969	0.044209
130636	2012	河北省	保定市	顺平县	11.7555	0	0.001793	11.8974	3.73767	12.3643	11.3301	3.43399	0.328768	0.430992	0.0446328
130636	2013	河北省	保定市	顺平县	11.7715	0	0.001737	12.2082	3.73767	12.5031	11.4674	3.43399	0.338452	0.411136	0.0449226
130636	2014	河北省	保定市	顺平县	11.7583	0	0.001099	13.7116	3.73767	12.4465	11.5415	3.43399	0.342129	0.41129	0.0451477
130636	2015	河北省	保定市	顺平县	11.7516	0	0.001661	12.9943	3.66356	12.6033	11.748	3.46574	0.360616	0.39186	0.0451477
130636	2016	河北省	保定市	顺平县	11.7743	0	0.001848	12.8493	3.17805	12.6629	11.8247	3.43399	0.392204	0.35666	0.0449789
130636	2017	河北省	保定市	顺平县	11.6811	0	0.001516	13.2828	3.21888	12.8675	11.9557	3.3673	0.34688	0.326587	0.0423207
130636	2018	河北省	保定市	顺平县	11.6785	0	0.001646	12.9668	3.2581	13.0931	12.1844	3.4012	0.340845	0.318113	0.044264
130636	2019	河北省	保定市	顺平县	11.7081	0	0.001349	13.2042	3.3322	13.329	12.2862	3.4012	0.324012	0.201658	0.0443343
130636	2020	河北省	保定市	顺平县	11.7151	0	0.001551	12.9363	3.4012	13.4144	12.5286	3.4012	0.31897	0.213539	0.043448
130636	2021	河北省	保定市	顺平县	11.7247	0	0.002024	13.3669	3.46574	13.5643	12.3953	3.4012	0.318706	0.250188	0.0433989
130637	2010	河北省	保定市	博野县	12.142	0	0.001458	13.2257	3.61092	11.4493	10.7312	3.66356	0.315579	0.414606	0.0812387
130637	2011	河北省	保定市	博野县	12.205	0	0.001646	12.8707	3.58352	11.6332	10.998	3.66356	0.304436	0.414834	0.0812689
130637	2012	河北省	保定市	博野县	12.205	0	0.001783	12.5156	3.61092	11.7686	11.0852	3.66356	0.295028	0.416293	0.0818731
130637	2013	河北省	保定市	博野县	12.191	0	0.001575	12.7505	3.63759	12.0383	11.2053	3.66356	0.2884	0.413508	0.0824773
130637	2014	河北省	保定市	博野县	12.1571	0	0.001097	14.3265	3.63759	12.2385	11.3445	3.66356	0.281709	0.408817	0.0830816
130637	2015	河北省	保定市	博野县	12.1193	0	0.001854	13.5798	3.66356	12.4032	11.5435	3.66356	0.302367	0.380407	0.0831118
130637	2016	河北省	保定市	博野县	12.1232	0	0.001852	13.4636	3.2581	12.5217	11.7438	3.66356	0.313946	0.375356	0.0829003
130637	2017	河北省	保定市	博野县	12.0039	0	0.001136	13.8229	3.2581	12.7328	11.6476	3.3322	0.264124	0.386734	0.0784894
130637	2018	河北省	保定市	博野县	11.9569	0	0.00149	13.5294	3.3673	13.0246	11.7835	3.29584	0.242743	0.329834	0.0821631
130637	2019	河北省	保定市	博野县	11.9133	0	0.000995	13.7473	3.3673	13.2013	11.8653	3.29584	0.258775	0.239907	0.0823021
130637	2020	河北省	保定市	博野县	11.93	0	0.001414	13.4878	3.3673	13.274	12.21	3.29584	0.279471	0.216475	0.0810574
130637	2021	河北省	保定市	博野县	11.9407	0	0.001771	13.8871	3.3673	13.3988	12.0033	3.29584	0.269829	0.282865	0.0809668
130638	2010	河北省	保定市	雄县	12.4443	0	0.001634	13.5171	3.4012	12.3314	11.1439	3.78419	0.135617	0.625249	0.0716603
130638	2011	河北省	保定市	雄县	12.4549	0	0.001478	13.0531	3.4012	12.5735	11.2967	3.78419	0.136832	0.63855	0.0723282
130638	2012	河北省	保定市	雄县	12.4388	0	0.001839	12.5891	3.46574	12.8006	11.3333	3.78419	0.133768	0.654238	0.0732824
130638	2013	河北省	保定市	雄县	12.395	0	0.001337	12.8866	3.49651	12.9443	11.563	3.78419	0.113628	0.693173	0.0758949
130638	2014	河北省	保定市	雄县	12.3578	0	0.001305	14.592	3.52636	13.081	11.6141	3.78419	0.111583	0.700385	0.0766732
130638	2015	河北省	保定市	雄县	12.3615	0	0.001804	13.7818	3.55535	13.1947	11.8371	3.80666	0.107835	0.701179	0.076323
130638	2016	河北省	保定市	雄县	12.4025	0	0.001715	13.6413	3.17805	13.2383	11.8352	3.80666	0.10505	0.697845	0.0768288
130638	2017	河北省	保定市	雄县	12.2785	0	0.001272	14.183	3.21888	13.2193	11.9432	3.68888	0.114871	0.59983	0.0737549
130638	2018	河北省	保定市	雄县	12.2053	0	0.001787	13.7358	3.2581	13.8551	12.1636	3.58352	0.14287	0.484266	0.0698306
130638	2019	河北省	保定市	雄县	12.2051	0	0.000939	14.1341	3.29584	14.0418	12.6613	3.55535	0.1185	0.414081	0.0751664
130638	2020	河北省	保定市	雄县	12.2048	0	0.001286	13.7946	3.3322	14.4301	12.9108	3.52636	0.0737152	0.315153	0.0731003
130638	2021	河北省	保定市	雄县	12.2046	0	0.001803	13.9296	3.3673	14.7161	13.1671	3.49651	0.0854334	0.383214	0.0742984
130681	2010	河北省	保定市	涿州市	12.7391	0	0.001535	12.6587	3.91202	13.5598	12.0693	4.27667	0.0898174	0.386797	0.0869946
130681	2011	河北省	保定市	涿州市	12.7537	0	0.001523	12.1413	3.91202	13.7656	12.2574	4.29046	0.0997227	0.383393	0.0869272
130681	2012	河北省	保定市	涿州市	12.6912	0	0.001618	11.6239	3.93183	13.9208	12.2007	4.29046	0.0958722	0.382282	0.0876011
130681	2013	河北省	保定市	涿州市	12.6634	0	0.001325	12.0477	3.93183	13.8369	12.4279	4.27667	0.092978	0.381096	0.0876565
130681	2014	河北省	保定市	涿州市	12.6392	0	0.001208	13.6258	3.93183	14.3371	12.4487	4.27667	0.0866174	0.392463	0.0893475
130681	2015	河北省	保定市	涿州市	12.6246	0	0.001587	12.8408	3.93183	14.5659	12.6286	4.26268	0.0826647	0.380352	0.0906525
130681	2016	河北省	保定市	涿州市	12.6354	0	0.001728	12.6254	3.3673	14.9088	12.6199	4.2485	0.076008	0.369942	0.0921571
130681	2017	河北省	保定市	涿州市	12.531	0	0.001392	13.2102	3.3673	15.2238	12.9044	4.07754	0.0641778	0.354955	0.0825566
130681	2018	河北省	保定市	涿州市	12.5108	0	0.001639	12.7277	3.3673	15.4193	13.0746	4.07754	0.0576101	0.369618	0.0934075
130681	2019	河北省	保定市	涿州市	12.5209	0	0.00102	13.1667	3.4012	15.4874	13.1237	4.04305	0.0670594	0.194374	0.0936831
130681	2020	河北省	保定市	涿州市	12.5378	0	0.001267	12.7678	3.43399	15.5323	13.3726	4.00733	0.0688229	0.20816	0.0930399
130681	2021	河北省	保定市	涿州市	7.77065	0	0.001887	12.9835	3.46574	15.6074	13.4041	3.97029	0.0662502	0.244899	0.0929427
130683	2010	河北省	保定市	安国市	12.546	0	0.001401	13.2911	4.18965	12.2763	11.2014	4.04305	0.232363	0.465964	0.084321
130683	2011	河北省	保定市	安国市	12.5533	0	0.001628	12.962	4.18965	12.5054	11.4026	4.04305	0.238467	0.474848	0.0845679
130683	2012	河北省	保定市	安国市	12.5408	0	0.001771	12.633	4.18965	12.6831	11.5336	4.04305	0.22344	0.485833	0.0849794
130683	2013	河北省	保定市	安国市	12.5199	0	0.001607	12.8494	4.18965	12.8347	11.638	4.04305	0.215571	0.479941	0.0861728
130683	2014	河北省	保定市	安国市	12.4928	0	0.001024	14.4222	4.18965	13.0092	11.7043	4.04305	0.201065	0.478772	0.0860082
130683	2015	河北省	保定市	安国市	12.4847	0	0.001743	13.6726	4.20469	13.1865	12.031	4.06044	0.153599	0.514585	0.0860082
130683	2016	河北省	保定市	安国市	12.4995	0	0.001779	13.5453	3.93183	13.3525	12.0693	4.04305	0.144807	0.533778	0.085823
130683	2017	河北省	保定市	安国市	12.4796	0	0.001086	13.9518	3.97029	13.1791	12.2059	4.02535	0.166027	0.403555	0.0784979
130683	2018	河北省	保定市	安国市	12.432	0	0.001473	13.6662	3.98898	13.7272	12.2811	4.02535	0.179337	0.302368	0.0845576
130683	2019	河北省	保定市	安国市	12.4626	0	0.001062	13.8979	4.02535	13.9411	12.4673	4.06044	0.19676	0.214712	0.0846955
130683	2020	河北省	保定市	安国市	12.4796	0	0.001437	13.6401	4.06044	14.1722	12.5048	4.09434	0.212858	0.197486	0.0832222
130683	2021	河北省	保定市	安国市	8.80882	0	0.001785	14.0425	4.09434	14.3139	12.5891	4.12713	0.206745	0.240301	0.0831276
130684	2010	河北省	保定市	高碑店市	12.7156	0	0.001635	13.2206	3.68888	13.546	11.5859	4.17439	0.1303	0.594147	0.0902913
130684	2011	河北省	保定市	高碑店市	12.7988	0	0.001467	12.7364	3.66356	13.7301	11.7142	4.20469	0.127696	0.610749	0.0906149
130684	2012	河北省	保定市	高碑店市	12.8002	0	0.001762	12.2523	3.66356	14.144	11.8452	4.18965	0.122136	0.61429	0.0915858
130684	2013	河北省	保定市	高碑店市	12.7789	0	0.001342	12.5897	3.66356	14.4775	12.0504	4.18965	0.122314	0.608727	0.0923301
130684	2014	河北省	保定市	高碑店市	12.7277	0	0.001291	14.2401	3.68888	14.8345	12.0789	4.17439	0.112918	0.605397	0.0930421
130684	2015	河北省	保定市	高碑店市	12.7071	0	0.001669	13.4472	3.68888	15.0876	12.254	4.17439	0.125629	0.527212	0.0936246
130684	2016	河北省	保定市	高碑店市	12.7284	0	0.001689	13.2744	3.17805	15.1849	12.3485	4.15888	0.104802	0.528971	0.0926699
130684	2017	河北省	保定市	高碑店市	12.6747	0	0.001323	13.8171	3.17805	15.2033	12.454	3.98898	0.0784053	0.516007	0.0874434
130684	2018	河北省	保定市	高碑店市	12.6779	0	0.00179	13.364	3.2581	15.3753	12.7197	4.00733	0.074383	0.481955	0.0914032
130684	2019	河北省	保定市	高碑店市	12.7023	0	0.000998	13.7728	3.3673	15.5354	12.7757	3.98898	0.0749962	0.399324	0.0919323
130684	2020	河北省	保定市	高碑店市	12.723	0	0.001275	13.4085	3.46574	15.6765	12.8577	3.97029	0.0801263	0.394273	0.091379
130684	2021	河北省	保定市	高碑店市	12.5481	0	0.001878	13.584	3.55535	15.7788	12.8772	3.95124	0.0711148	0.424591	0.0916129
130703	2010	河北省	张家口市	桥西区	6.8977	0	0.001359	10.666	0	0	10.9538	0	0.0182124	0.239251	0.203592
130703	2011	河北省	张家口市	桥西区	6.97448	0	0.000681	9.32845	0	0	11.0567	0	0.0134066	0.226219	0.203981
130703	2012	河北省	张家口市	桥西区	7.04578	0	0.001331	7.99091	0.693147	0	11.1499	0	0.0102955	0.217783	0.204369
130703	2013	河北省	张家口市	桥西区	7.11233	0	0.001217	8.79285	0.693147	0	11.2353	0	0.00811717	0.211876	0.204757
130703	2014	河北省	张家口市	桥西区	7.17472	0	0.001067	10.1186	0.693147	0	11.3139	0	0.00650673	0.207509	0.205146
130703	2015	河北省	张家口市	桥西区	7.23346	0	0.001171	9.30956	0.693147	0	11.3867	0	0.00526774	0.20415	0.205534
130703	2016	河北省	张家口市	桥西区	7.28893	0	0.001495	8.83044	0.693147	0	11.561	0	0.00428496	0.201485	0.205922
130703	2017	河北省	张家口市	桥西区	6.81344	0	0.001186	9.69316	0.693147	0	11.5944	0	0.00326295	0.197739	0.214874
130703	2018	河北省	张家口市	桥西区	6.74993	0	0.001073	9.09306	0.693147	0	11.7143	0	0.00280473	0.139847	0.173782
130703	2019	河北省	张家口市	桥西区	6.99942	0	0.001175	9.4153	0.693147	0	11.8349	0	0.00235692	0.083403	0.17395
130703	2020	河北省	张家口市	桥西区	6.93634	0	0.001299	9.10258	0.693147	0	11.6612	0	0.00227147	0.0818898	0.407143
130703	2021	河北省	张家口市	桥西区	5.65669	0	0.00126	9.55686	0.693147	0	13.2178	0	0.000119093	0.0869642	0.640336
130706	2010	河北省	张家口市	下花园区	7.8501	0	0.001353	10.4932	0.693147	0	10.458	1.09861	0.0361796	0.628219	0.0216825
130706	2011	河北省	张家口市	下花园区	8.23616	0	0.00077	9.88604	0.693147	0	10.6061	1.09861	0.0647423	0.606995	0.0215873
130706	2012	河北省	张家口市	下花园区	8.51399	0	0.00137	9.27884	0.693147	0	10.7352	1.09861	0.0793368	0.596151	0.0214921
130706	2013	河北省	张家口市	下花园区	8.73117	0	0.001105	9.95457	0.693147	0	10.8494	1.09861	0.0881963	0.589568	0.0213968
130706	2014	河北省	张家口市	下花园区	8.90951	0	0.000991	11.2504	0.693147	0	10.952	1.09861	0.0941462	0.585147	0.0213016
130706	2015	河北省	张家口市	下花园区	9.0608	0	0.001352	10.477	0.693147	0	11.045	1.09861	0.0984175	0.581973	0.0212063
130706	2016	河北省	张家口市	下花园区	9.19218	0	0.001383	10.1587	0	0	11.1589	1.09861	0.101633	0.579584	0.0211111
130706	2017	河北省	张家口市	下花园区	8.41914	0	0.001204	10.922	0	0	11.5601	0.693147	0.071565	0.571663	0.0204444
130706	2018	河北省	张家口市	下花园区	8.93511	0	0.00105	10.3811	0	0	11.7932	0.693147	0.0929869	0.465754	0.0206032
130706	2019	河北省	张家口市	下花园区	8.9774	0	0.001261	10.8895	0	0	11.9202	0.693147	0.117551	0.344325	0.0206349
130706	2020	河北省	张家口市	下花园区	9.04003	0	0.001335	10.487	0	0	11.7936	0.693147	0.126148	0.345713	0.0206667
130706	2021	河北省	张家口市	下花园区	9.05614	0	0.001508	10.8882	0	13.3146	11.2671	0.693147	0.125359	0.335516	0.0206984
130708	2010	河北省	张家口市	万全区	11.7493	0	0.001438	10.2898	2.3979	12.6733	11.076	3.17805	0.246113	0.36795	0.019475
130708	2011	河北省	张家口市	万全区	11.7654	0	0.000704	9.07386	2.3979	12.8295	11.2711	3.17805	0.237651	0.388124	0.0196213
130708	2012	河北省	张家口市	万全区	11.7794	0	0.001343	7.85796	2.48491	12.9153	11.4765	3.17805	0.231628	0.384956	0.0197074
130708	2013	河北省	张家口市	万全区	11.8376	0	0.001373	8.6676	2.56495	13.0349	11.5326	3.17805	0.206686	0.453435	0.0192771
130708	2014	河北省	张家口市	万全区	11.7487	0	0.001094	9.9835	2.63906	13.1785	11.6754	3.17805	0.191375	0.475481	0.0189329
130708	2015	河北省	张家口市	万全区	11.7586	0	0.00125	9.17179	2.63906	13.1917	11.8887	3.13549	0.18071	0.464749	0.0193632
130708	2016	河北省	张家口市	万全区	11.7796	0	0.001623	8.71115	2.19722	13.3051	12.1071	3.13549	0.167286	0.483988	0.0194406
130708	2017	河北省	张家口市	万全区	11.6059	0	0.00119	9.56725	2.19722	13.3454	12.2639	2.99573	0.134789	0.465823	0.0191652
130708	2018	河北省	张家口市	万全区	11.5687	0	0.001165	8.97739	2.30259	12.9592	12.5135	2.94444	0.144499	0.401852	0.0193649
130708	2019	河北省	张家口市	万全区	11.4728	0	0.001215	9.29754	2.48491	13.0532	12.3734	2.83321	0.146622	0.312291	0.0193287
130708	2020	河北省	张家口市	万全区	11.5209	0	0.001401	8.97847	2.63906	13.1664	12.3139	2.70805	0.160837	0.290383	0.0191954
130708	2021	河北省	张家口市	万全区	11.5259	0	0.001271	9.44992	2.77259	13.3716	12.0406	2.56495	0.152873	0.300139	0.0193548
130709	2010	河北省	张家口市	崇礼区	10.0348	0	0.001649	10.2072	2.07944	11.4829	10.9828	2.83321	0.230006	0.534637	0.00538726
130709	2011	河北省	张家口市	崇礼区	10.1472	0	0.001046	9.18992	2.19722	11.733	11.1982	2.83321	0.205444	0.581122	0.00537866
130709	2012	河北省	张家口市	崇礼区	10.0914	0	0.001601	8.17263	2.19722	11.8938	11.3629	2.83321	0.212222	0.563645	0.00537866
130709	2013	河北省	张家口市	崇礼区	10.1596	0	0.001403	8.94913	2.19722	12.204	11.6504	2.83321	0.23509	0.55297	0.00538726
130709	2014	河北省	张家口市	崇礼区	10.0569	0	0.001336	10.285	2.19722	12.4759	11.8365	2.83321	0.234049	0.546781	0.00542169
130709	2015	河北省	张家口市	崇礼区	10.1015	0	0.001575	9.47204	2.19722	12.7164	11.8686	2.83321	0.256391	0.4893	0.00545181
130709	2016	河北省	张家口市	崇礼区	10.0661	0	0.001735	9.05448	1.94591	13.3625	12.2581	2.83321	0.259381	0.431706	0.00547762
130709	2017	河北省	张家口市	崇礼区	9.88242	0	0.001443	9.87837	1.94591	13.6107	12.236	2.48491	0.161221	0.469994	0.00444492
130709	2018	河北省	张家口市	崇礼区	9.80422	0	0.001274	9.31731	1.94591	13.9102	12.655	2.3979	0.168313	0.439165	0.00563081
130709	2019	河北省	张家口市	崇礼区	9.61293	0	0.001462	9.70224	1.94591	14.0925	12.8053	2.30259	0.168483	0.263653	0.00564372
130709	2020	河北省	张家口市	崇礼区	9.69221	0	0.001677	9.33884	1.94591	14.2665	12.6072	2.19722	0.175214	0.238782	0.00560714
130709	2021	河北省	张家口市	崇礼区	9.69227	0	0.001685	9.77314	1.94591	14.5131	12.2832	2.07944	0.180235	0.255889	0.0055938
130722	2010	河北省	张家口市	张北县	11.318	0	0.001554	8.83225	3.55535	13.278	11.7078	4.61512	0.310249	0.426221	0.00939684
130722	2011	河北省	张家口市	张北县	11.4075	0	0.000883	7.85254	3.55535	13.5403	11.9397	4.61512	0.262794	0.503084	0.00944862
130722	2012	河北省	张家口市	张北县	11.4504	0	0.001433	6.87283	3.61092	13.6776	12.0913	4.61512	0.279674	0.471295	0.00944862
130722	2013	河北省	张家口市	张北县	11.6074	0	0.001499	7.7814	3.63759	13.7851	12.136	4.61512	0.288576	0.478223	0.00944085
130722	2014	河北省	张家口市	张北县	11.5922	0	0.001211	9.14131	3.66356	13.8772	12.2448	4.61512	0.259945	0.473053	0.00944862
130722	2015	河北省	张家口市	张北县	11.598	0	0.00135	8.2607	3.63759	13.9058	12.3958	4.61512	0.238905	0.507654	0.00944603
130722	2016	河北省	张家口市	张北县	11.7141	1	0.001635	7.80671	3.71357	13.9386	12.416	4.61512	0.225055	0.495099	0.00943567
130722	2017	河北省	张家口市	张北县	11.8105	1	0.001241	8.67803	3.73767	14.0932	12.5353	4.69135	0.23316	0.479859	0.00772492
130722	2018	河北省	张家口市	张北县	11.8843	1	0.00125	8.10534	3.7612	14.3249	12.7248	4.63473	0.24023	0.46627	0.00935444
130722	2019	河北省	张家口市	张北县	11.9466	1	0.00134	8.44172	3.78419	14.5908	12.8941	4.57471	0.30102	0.329426	0.00937182
130722	2020	河北省	张家口市	张北县	11.856	1	0.001453	8.05947	3.80666	14.8715	13.0476	4.51086	0.274699	0.326047	0.00926025
130722	2021	河北省	张家口市	张北县	11.8797	1	0.001411	8.57749	3.78419	14.8034	12.8702	4.44265	0.238464	0.345351	0.00923716
130723	2010	河北省	张家口市	康保县	11.0471	0	0.001435	6.28984	3.4012	11.2959	11.2293	4.55388	0.456272	0.240373	0.00833581
130723	2011	河北省	张家口市	康保县	11.7102	0	0.000797	5.52359	3.4012	11.3602	11.4345	4.55388	0.436365	0.277352	0.00832095
130723	2012	河北省	张家口市	康保县	11.7723	0	0.001284	4.75735	3.43399	11.6088	11.592	4.56435	0.452663	0.266024	0.00829123
130723	2013	河北省	张家口市	康保县	11.9207	0	0.00125	5.86881	3.46574	11.7903	11.7792	4.57471	0.467708	0.258685	0.00824666
130723	2014	河北省	张家口市	康保县	11.8286	0	0.001053	7.34577	3.49651	12.0135	11.852	4.57471	0.456957	0.274577	0.00820208
130723	2015	河北省	张家口市	康保县	11.8768	0	0.001187	6.32791	3.49651	12.2795	11.987	4.57471	0.458647	0.261069	0.00814859
130723	2016	河北省	张家口市	康保县	11.9925	0	0.00125	5.81295	3.2581	12.5277	12.0184	4.59512	0.443693	0.271787	0.00811293
130723	2017	河北省	张家口市	康保县	12.256	0	0.000946	6.75159	3.29584	12.8169	12.328	4.85203	0.325936	0.378028	0.00589896
130723	2018	河北省	张家口市	康保县	11.9531	0	0.001079	6.17159	3.3322	12.9094	12.7035	4.65396	0.329784	0.37536	0.00800654
130723	2019	河北省	张家口市	康保县	11.8098	0	0.001148	6.47773	3.3322	12.9504	12.7786	4.63473	0.362612	0.301061	0.00798871
130723	2020	河北省	张家口市	康保县	11.7869	0	0.001179	6.01615	3.3322	13.1063	12.8631	4.61512	0.376098	0.307552	0.00785973
130723	2021	河北省	张家口市	康保县	11.7861	0	0.001191	6.65688	3.3322	13.1524	12.6737	4.59512	0.393577	0.28744	0.00778603
130724	2010	河北省	张家口市	沽源县	10.9913	0	0.001602	7.73728	3.85015	11.5441	11.1929	4.41884	0.455291	0.217164	0.00664109
130724	2011	河北省	张家口市	沽源县	11.5723	0	0.001044	6.99039	3.8712	11.6557	11.4007	4.40672	0.424918	0.285471	0.0066706
130724	2012	河北省	张家口市	沽源县	11.6185	0	0.001504	6.2435	3.85015	11.7572	11.5931	4.40672	0.417668	0.294969	0.00661157
130724	2013	河北省	张家口市	沽源县	11.7747	0	0.001309	7.15605	3.82864	12.1672	11.7666	4.40672	0.452909	0.287048	0.00658501
130724	2014	河北省	张家口市	沽源县	11.6703	0	0.001196	8.5921	3.85015	12.3285	11.879	4.40672	0.420861	0.30943	0.00665775
130724	2015	河北省	张家口市	沽源县	11.7169	0	0.001503	7.66455	3.8712	12.5972	12.0714	4.40672	0.435953	0.283913	0.00667261
130724	2016	河北省	张家口市	沽源县	11.8245	0	0.001578	7.22512	3.7612	12.8133	12.2433	4.40672	0.398759	0.322397	0.00667559
130724	2017	河北省	张家口市	沽源县	12.3494	0	0.001328	8.04773	3.78419	12.982	12.3769	4.55388	0.386781	0.340044	0.00523045
130724	2018	河北省	张家口市	沽源县	12.4801	0	0.001145	7.62582	3.82864	13.115	12.6006	4.57471	0.413617	0.317731	0.00667737
130724	2019	河北省	张家口市	沽源县	12.3709	0	0.001314	7.98945	3.85015	13.2457	12.7233	4.57471	0.400041	0.283126	0.0066857
130724	2020	河北省	张家口市	沽源县	12.3832	0	0.001441	7.45858	3.8712	13.377	12.7786	4.57471	0.430909	0.255927	0.0065956
130724	2021	河北省	张家口市	沽源县	12.3315	0	0.001511	7.9497	3.89182	13.569	12.4734	4.57471	0.419344	0.277117	0.00654178
130725	2010	河北省	张家口市	尚义县	10.824	0	0.001439	7.42374	2.07944	11.2698	11.1551	3.68888	0.34484	0.354645	0.00737942
130725	2011	河北省	张家口市	尚义县	10.9306	0	0.00073	6.59176	2.19722	11.4832	11.3271	3.71357	0.265893	0.450542	0.00745867
130725	2012	河北省	张家口市	尚义县	10.695	0	0.001337	5.75978	2.19722	11.6427	11.4586	3.71357	0.297018	0.416142	0.00745867
130725	2013	河北省	张家口市	尚义县	10.8611	0	0.001461	6.76793	2.30259	11.895	11.5739	3.73767	0.324626	0.402953	0.00745482
130725	2014	河北省	张家口市	尚义县	10.7411	0	0.001147	8.04812	2.3979	12.0402	11.6631	3.73767	0.310424	0.4242	0.00740869
130725	2015	河北省	张家口市	尚义县	10.7713	0	0.001284	7.1461	2.3979	12.101	11.8506	3.7612	0.32382	0.397076	0.0073664
130725	2016	河北省	张家口市	尚义县	10.8317	0	0.001505	6.68676	2.3979	12.3535	11.9117	3.7612	0.329348	0.388811	0.00731642
130725	2017	河北省	张家口市	尚义县	10.7855	0	0.001096	7.59121	2.48491	12.5919	12.1761	3.78419	0.294782	0.398222	0.00600538
130725	2018	河北省	张家口市	尚义县	10.683	0	0.001194	7.01523	2.56495	12.8712	12.4709	3.68888	0.334683	0.333196	0.00715955
130725	2019	河北省	张家口市	尚义县	10.6333	0	0.001227	7.2657	2.77259	12.9048	12.6726	3.71357	0.371121	0.276301	0.00716109
130725	2020	河北省	张家口市	尚义县	10.6802	0	0.001401	6.89096	2.94444	13.1634	12.7757	3.73767	0.449867	0.246319	0.00706882
130725	2021	河北省	张家口市	尚义县	10.8111	0	0.001262	7.50829	3.09104	13.3926	12.4395	3.7612	0.452082	0.253676	0.00703576
130726	2010	河北省	张家口市	蔚县	11.6462	0	0.00145	9.31973	3.4012	12.9676	11.5614	4.29046	0.139561	0.406797	0.0151832
130726	2011	河北省	张家口市	蔚县	11.6941	0	0.001235	8.76741	3.43399	13.0869	11.7885	4.29046	0.146304	0.41222	0.0153727
130726	2012	河北省	张家口市	蔚县	11.719	0	0.001648	8.21508	3.49651	13.1503	12.0449	4.30407	0.149233	0.423076	0.0155722
130726	2013	河北省	张家口市	蔚县	11.7874	0	0.001283	9.10856	3.55535	13.3866	12.285	4.30407	0.182501	0.307534	0.0155497
130726	2014	河北省	张家口市	蔚县	11.8458	0	0.001302	10.3725	3.61092	13.4316	12.2148	4.34381	0.192999	0.302846	0.015738
130726	2015	河北省	张家口市	蔚县	11.8886	0	0.001482	9.54185	3.66356	13.6891	12.4739	4.30407	0.198932	0.247995	0.0157223
130726	2016	河北省	张家口市	蔚县	11.8901	0	0.001545	9.31558	3.13549	13.8172	12.446	4.30407	0.187342	0.234412	0.0157129
130726	2017	河北省	张家口市	蔚县	12.0319	0	0.001453	10.1087	3.21888	13.9376	12.6045	4.18965	0.157192	0.236861	0.0140932
130726	2018	河北省	张家口市	蔚县	12.1238	0	0.001202	9.58646	3.29584	14.0896	12.7216	4.14313	0.159923	0.196332	0.0156642
130726	2019	河北省	张家口市	蔚县	12.2061	0	0.001372	9.87388	3.29584	14.1761	12.8367	4.15888	0.177947	0.180417	0.0156123
130726	2020	河北省	张家口市	蔚县	12.337	0	0.001558	9.54261	3.29584	14.2415	12.9196	4.17439	0.179834	0.16267	0.0154625
130726	2021	河北省	张家口市	蔚县	12.3074	0	0.001806	10.0687	3.29584	14.3278	12.6092	4.18965	0.175816	0.169947	0.0153533
130727	2010	河北省	张家口市	阳原县	11.0585	0	0.001288	9.0084	2.3979	12.2164	11.0869	3.80666	0.173677	0.227865	0.015192
130727	2011	河北省	张家口市	阳原县	11.293	0	0.000873	8.36361	2.3979	12.4255	11.3459	3.91202	0.202117	0.231748	0.0151433
130727	2012	河北省	张家口市	阳原县	11.3219	0	0.001404	7.71882	2.48491	12.6501	11.5764	3.89182	0.199702	0.229059	0.0150892
130727	2013	河北省	张家口市	阳原县	11.3963	0	0.001136	8.60919	2.48491	12.8632	11.7381	3.91202	0.197148	0.231688	0.0149703
130727	2014	河北省	张家口市	阳原县	11.3421	0	0.001101	9.78506	2.56495	13.1863	11.7748	3.89182	0.280059	0.302523	0.014927
130727	2015	河北省	张家口市	阳原县	11.3443	0	0.001327	8.99927	2.77259	13.217	11.9693	3.89182	0.266916	0.289529	0.0148729
130727	2016	河北省	张家口市	阳原县	11.4283	0	0.001325	8.7164	2.3979	13.4627	12.1591	3.85015	0.262233	0.307916	0.0149216
130727	2017	河北省	张家口市	阳原县	11.453	0	0.001258	9.52085	2.3979	13.5779	12.3323	3.8712	0.210789	0.316628	0.0136128
130727	2018	河北省	张家口市	阳原县	11.7072	0	0.001129	8.99221	2.48491	13.7011	12.5602	3.78419	0.229987	0.248557	0.0147436
130727	2019	河北省	张家口市	阳原县	11.725	0	0.001204	9.2715	2.56495	13.7932	12.7226	3.73767	0.243163	0.255921	0.0147243
130727	2020	河北省	张家口市	阳原县	11.799	0	0.001405	8.9573	2.63906	13.8498	12.7692	3.68888	0.225791	0.271496	0.0145264
130727	2021	河北省	张家口市	阳原县	11.8205	0	0.001383	9.48598	2.70805	13.8885	12.3694	3.63759	0.233235	0.277661	0.01441
130728	2010	河北省	张家口市	怀安县	11.5967	0	0.001415	9.88089	2.30259	12.0132	11.2271	3.46574	0.161284	0.310526	0.0144549
130728	2011	河北省	张家口市	怀安县	11.727	0	0.000862	8.85867	2.3979	12.2839	11.3267	3.49651	0.167849	0.326016	0.0144783
130728	2012	河北省	张家口市	怀安县	11.7457	0	0.001456	7.83644	2.3979	12.466	11.5071	3.63759	0.184792	0.307953	0.0144783
130728	2013	河北省	张家口市	怀安县	11.8043	0	0.001391	8.65438	2.3979	12.5916	11.6355	3.55535	0.18856	0.309832	0.0145701
130728	2014	河北省	张家口市	怀安县	11.7446	0	0.001196	9.92814	2.48491	12.7535	11.7251	3.55535	0.191033	0.335223	0.0145465
130728	2015	河北省	张家口市	怀安县	11.6998	0	0.001314	9.12484	2.48491	12.8446	12.0274	3.55535	0.185101	0.321092	0.0144876
130728	2016	河北省	张家口市	怀安县	11.6787	0	0.001593	8.71303	2.07944	13.0366	12.1041	3.55535	0.155508	0.324719	0.0144759
130728	2017	河北省	张家口市	怀安县	11.6165	0	0.001357	9.55447	2.07944	13.1935	12.301	3.58352	0.131627	0.326449	0.0122026
130728	2018	河北省	张家口市	怀安县	11.7095	0	0.00117	8.98468	2.07944	13.7206	12.4027	3.55535	0.108157	0.458379	0.0141855
130728	2019	河北省	张家口市	怀安县	11.6362	0	0.001341	9.29123	2.07944	13.8836	12.4628	3.55535	0.106388	0.605738	0.01397
130728	2020	河北省	张家口市	怀安县	11.6553	0	0.001595	8.97133	2.07944	13.8278	12.4767	3.55535	0.0953961	0.59629	0.0137945
130728	2021	河北省	张家口市	怀安县	11.6883	0	0.001281	9.46551	2.07944	14.1455	12.0403	3.55535	0.090056	0.610978	0.013722
130730	2010	河北省	张家口市	怀来县	11.4638	0	0.001494	10.5769	3.21888	12.9624	11.5455	3.43399	0.134491	0.324792	0.0195725
130730	2011	河北省	张家口市	怀来县	11.5305	0	0.001262	9.99723	3.21888	13.1636	11.8904	3.43399	0.13844	0.321169	0.0196557
130730	2012	河北省	张家口市	怀来县	11.558	0	0.001586	9.4176	3.2581	13.3767	11.975	3.43399	0.137434	0.311087	0.0198223
130730	2013	河北省	张家口市	怀来县	11.6163	0	0.001293	10.0786	3.29584	13.491	12.0527	3.43399	0.149495	0.2814	0.0198057
130730	2014	河北省	张家口市	怀来县	11.5785	0	0.001176	11.3961	3.3673	13.6557	12.1635	3.43399	0.144927	0.272169	0.0198778
130730	2015	河北省	张家口市	怀来县	11.5861	0	0.001561	10.6183	3.3673	13.8725	12.3848	3.43399	0.136509	0.256458	0.0199778
130730	2016	河北省	张家口市	怀来县	11.663	0	0.001647	10.3093	2.77259	14.1833	12.4417	3.3673	0.164839	0.242779	0.0202554
130730	2017	河北省	张家口市	怀来县	11.5586	0	0.001455	11.0583	2.77259	14.4474	12.5323	3.17805	0.0880787	0.270641	0.0205386
130730	2018	河北省	张家口市	怀来县	11.5728	0	0.001246	10.5221	2.83321	14.7257	12.8634	3.13549	0.0971841	0.239466	0.0203737
130730	2019	河北省	张家口市	怀来县	11.5777	0	0.001552	11.0367	2.89037	14.8157	12.9082	3.09104	0.108154	0.151301	0.0204831
130730	2020	河北省	张家口市	怀来县	11.5739	0	0.001564	10.6257	2.94444	14.8938	12.9347	3.04452	0.127163	0.123935	0.0203798
130730	2021	河北省	张家口市	怀来县	11.5931	0	0.001966	11.0123	2.99573	15.0796	12.823	2.99573	0.149212	0.128956	0.0204331
130731	2010	河北省	张家口市	涿鹿县	12.0258	0	0.001514	10.4905	2.99573	12.3248	11.37	3.4012	0.305436	0.310383	0.0123412
130731	2011	河北省	张家口市	涿鹿县	12.0681	0	0.001418	9.84213	3.09104	12.6512	11.7538	3.43399	0.325323	0.302983	0.0124554
130731	2012	河北省	张家口市	涿鹿县	12.1114	0	0.001757	9.19372	3.09104	12.7959	11.9044	3.46574	0.328546	0.275389	0.0125625
130731	2013	河北省	张家口市	涿鹿县	12.1517	0	0.001429	9.90252	3.13549	12.9938	11.9888	3.43399	0.324347	0.277243	0.0124768
130731	2014	河北省	张家口市	涿鹿县	12.0823	0	0.00144	11.2243	3.17805	13.1416	12.1794	3.43399	0.304794	0.333728	0.0125625
130731	2015	河北省	张家口市	涿鹿县	12.0825	0	0.001621	10.4321	3.21888	13.2273	12.3758	3.43399	0.313156	0.311389	0.012566
130731	2016	河北省	张家口市	涿鹿县	12	0	0.00172	10.1347	2.94444	13.5614	12.3859	3.3673	0.355833	0.26766	0.0126089
130731	2017	河北省	张家口市	涿鹿县	11.8074	0	0.001565	10.8842	2.99573	13.7515	12.4767	3.17805	0.165531	0.30343	0.0120414
130731	2018	河北省	张家口市	涿鹿县	11.8395	0	0.001326	10.3529	2.99573	13.9073	12.6011	3.17805	0.162536	0.275555	0.0125264
130731	2019	河北省	张家口市	涿鹿县	12.0189	0	0.001543	10.7806	3.09104	14.0195	12.61	3.29584	0.139355	0.239557	0.0125286
130731	2020	河北省	张家口市	涿鹿县	12.0484	0	0.00176	10.405	3.17805	14.1492	12.661	3.4012	0.152554	0.228825	0.0124236
130731	2021	河北省	张家口市	涿鹿县	12.0577	0	0.001998	10.8311	3.2581	14.2517	12.6208	3.49651	0.149028	0.252453	0.012384
130732	2010	河北省	张家口市	赤城县	11.527	0	0.001733	9.51959	3.13549	12.363	11.3912	3.63759	0.266385	0.463642	0.00555892
130732	2011	河北省	张家口市	赤城县	11.5622	0	0.001251	8.82308	3.13549	12.6071	11.6455	3.66356	0.247935	0.50824	0.00559864
130732	2012	河北省	张家口市	赤城县	11.2899	0	0.001842	8.12657	3.17805	12.7441	11.8942	3.66356	0.270912	0.492129	0.00563647
130732	2013	河北省	张家口市	赤城县	11.3505	0	0.001509	8.8522	3.17805	12.9769	12.0216	3.73767	0.272821	0.492181	0.00560999
130732	2014	河北省	张家口市	赤城县	11.2918	0	0.00139	10.2517	3.21888	13.2086	11.9399	3.7612	0.291477	0.490692	0.00563836
130732	2015	河北省	张家口市	赤城县	11.3715	0	0.001861	9.42277	3.21888	13.3089	12.0206	3.7612	0.291668	0.476408	0.00566106
130732	2016	河北省	张家口市	赤城县	11.4979	0	0.001917	9.05231	2.3979	13.4831	12.1839	3.7612	0.332124	0.395499	0.00565916
130732	2017	河北省	张家口市	赤城县	11.6488	0	0.001614	9.81107	2.3979	13.5701	12.3324	3.61092	0.363352	0.27172	0.00478855
130732	2018	河北省	张家口市	赤城县	11.6519	0	0.001359	9.33803	2.3979	13.6261	12.5357	3.66356	0.386481	0.194386	0.00558278
130732	2019	河北省	张家口市	赤城县	11.7533	0	0.001695	9.79569	2.48491	13.6626	12.5182	3.7612	0.419922	0.131792	0.00555699
130732	2020	河北省	张家口市	赤城县	11.8213	0	0.001798	9.33781	2.56495	13.7182	12.639	3.85015	0.443667	0.122743	0.00548113
130732	2021	河北省	张家口市	赤城县	11.8217	0	0.002036	9.70256	2.63906	13.7947	12.5978	3.93183	0.416105	0.119466	0.00542386
130802	2010	河北省	承德市	双桥区	9.66491	0	0.001716	9.44862	1.79176	0	11.0969	1.09861	0.0135113	0.371046	0.0579578
130802	2011	河北省	承德市	双桥区	9.55966	0	0.001526	8.91304	1.79176	0	11.2166	1.09861	0.0133771	0.364721	0.065256
130802	2012	河北省	承德市	双桥区	9.44201	0	0.001812	8.37747	1.79176	0	11.3234	1.09861	0.0132747	0.359856	0.0725572
130802	2013	河北省	承德市	双桥区	9.30865	0	0.001711	8.96294	1.79176	0	11.42	1.09861	0.0131927	0.355997	0.0798584
130802	2014	河北省	承德市	双桥区	9.15472	0	0.001448	10.4402	1.79176	0	11.508	1.09861	0.0131267	0.352861	0.0871566
130802	2015	河北省	承德市	双桥区	8.97272	0	0.001398	9.61257	1.79176	0	11.589	1.09861	0.0130715	0.350263	0.0944578
130802	2016	河北省	承德市	双桥区	8.75005	0	0.001914	9.17805	0.693147	0	11.6544	0.693147	0.00840189	0.205409	0.0960843
130802	2017	河北省	承德市	双桥区	9.01372	0	0.001505	10.0038	0.693147	0	11.8078	0.693147	0.00464684	0.201131	0.0979096
130802	2018	河北省	承德市	双桥区	8.4076	0	0.001337	9.66299	0.693147	0	11.8226	0	0.00408268	0.191593	0.0890678
130802	2019	河北省	承德市	双桥区	8.4659	0	0.001409	10.0934	0.693147	0	12.0946	0	0.00360024	0.183438	0.0889831
130802	2020	河北省	承德市	双桥区	8.60209	0	0.001468	9.69843	0.693147	0	12.0178	0	0.00401514	0.17904	0.0888983
130802	2021	河北省	承德市	双桥区	8.60722	0	0.002109	9.68467	0.693147	0	11.8456	0	0.00392723	0.172686	0.0888136
130803	2010	河北省	承德市	双滦区	9.48113	0	0.001781	9.3768	2.3979	0	11.1669	1.38629	0.0137278	0.876246	0.0347345
130803	2011	河北省	承德市	双滦区	9.51119	0	0.001633	8.83416	2.3979	0	11.1848	1.38629	0.0159621	0.833081	0.0344248
130803	2012	河北省	承德市	双滦区	9.54036	0	0.001843	8.29152	2.3979	0	11.2024	1.38629	0.0178926	0.795786	0.034115
130803	2013	河北省	承德市	双滦区	9.56871	0	0.001812	8.88517	2.3979	0	11.2196	1.38629	0.0195772	0.763241	0.0338053
130803	2014	河北省	承德市	双滦区	9.59628	0	0.001484	10.3576	2.3979	0	11.2366	1.38629	0.0210601	0.734592	0.0334956
130803	2015	河北省	承德市	双滦区	9.62311	0	0.001464	9.52811	2.3979	0	11.2533	1.38629	0.0223755	0.709179	0.0331858
130803	2016	河北省	承德市	双滦区	9.64924	0	0.001993	9.09397	1.79176	0	11.5695	1.38629	0.0235502	0.686484	0.0328761
130803	2017	河北省	承德市	双滦区	9.81	0	0.001565	9.91645	1.79176	0	11.5275	1.38629	0.0176624	0.650142	0.0350664
130803	2018	河北省	承德市	双滦区	9.60979	0	0.001397	9.57995	1.79176	0	11.5672	1.38629	0.0185251	0.637237	0.0327655
130803	2019	河北省	承德市	双滦区	9.59165	0	0.001516	10.0066	1.79176	0	11.482	1.38629	0.019318	0.625389	0.0329646
130803	2020	河北省	承德市	双滦区	9.6885	0	0.001561	9.60255	1.79176	0	11.5243	1.38629	0.0224347	0.625538	0.0331637
130803	2021	河北省	承德市	双滦区	9.70217	0	0.002189	9.60562	1.79176	0	11.5713	1.38629	0.019884	0.658801	0.0333628
130821	2010	河北省	承德市	承德县	12.0987	0	0.00191	9.57437	3.29584	12.7293	11.6622	3.61092	0.226235	0.500898	0.0114501
130821	2011	河北省	承德市	承德县	11.9522	0	0.001581	8.93358	3.3673	12.9664	11.9236	3.58352	0.21196	0.514418	0.0114857
130821	2012	河北省	承德市	承德县	12.0964	0	0.001974	8.29279	3.3673	13.1866	12.0752	3.61092	0.20294	0.520869	0.0115406
130821	2013	河北省	承德市	承德县	12.2061	0	0.001733	8.87061	3.4012	13.3628	12.2241	3.68888	0.200522	0.520567	0.0115323
130821	2014	河北省	承德市	承德县	12.1608	0	0.001506	10.3417	3.43399	13.5277	12.2738	3.68888	0.21853	0.507244	0.0116091
130821	2015	河北省	承德市	承德县	12.1629	0	0.001541	9.55455	3.49651	13.5788	12.2853	3.68888	0.22273	0.468576	0.0116804
130821	2016	河北省	承德市	承德县	12.2066	0	0.001993	9.13762	2.77259	13.7281	12.3457	3.71357	0.234549	0.438519	0.0117325
130821	2017	河北省	承德市	承德县	11.9791	0	0.001687	9.91777	2.77259	14.0174	12.4708	3.52636	0.253543	0.36856	0.010773
130821	2018	河北省	承德市	承德县	12.1256	0	0.001454	9.55336	2.77259	14.1859	12.6346	3.63759	0.296129	0.29404	0.0116741
130821	2019	河北省	承德市	承德县	12.1992	0	0.001481	9.96806	2.83321	14.2629	12.6109	3.66356	0.325565	0.233549	0.0117226
130821	2020	河北省	承德市	承德县	12.1542	0	0.0015	9.33366	2.89037	14.3255	12.7065	3.68888	0.352987	0.217686	0.0116472
130821	2021	河北省	承德市	承德县	12.1625	0	0.002247	9.46925	2.94444	14.3917	12.6107	3.71357	0.369693	0.210893	0.0116502
130822	2010	河北省	承德市	兴隆县	10.5456	0	0.002008	10.964	3.21888	12.661	11.4049	2.3979	0.176003	0.523714	0.0104035
130822	2011	河北省	承德市	兴隆县	10.6082	0	0.001781	10.3665	3.2581	12.8299	11.7028	2.3979	0.177905	0.534012	0.0104387
130822	2012	河北省	承德市	兴隆县	10.4728	0	0.002314	9.76896	3.29584	12.894	12.0333	2.3979	0.194993	0.525084	0.0105027
130822	2013	河北省	承德市	兴隆县	10.409	0	0.001822	10.2802	3.3673	13.1065	12.0827	2.19722	0.201046	0.51456	0.0105059
130822	2014	河北省	承德市	兴隆县	10.3094	0	0.001772	11.8295	3.3673	13.278	12.0949	2.19722	0.220124	0.491316	0.0105219
130822	2015	河北省	承德市	兴隆县	10.3428	0	0.001882	11.0683	3.4012	13.4589	12.1324	2.19722	0.251746	0.448198	0.0105668
130822	2016	河北省	承德市	兴隆县	10.412	0	0.002417	10.7328	1.94591	13.637	12.1803	2.19722	0.253542	0.426973	0.0105743
130822	2017	河北省	承德市	兴隆县	9.9998	0	0.00165	11.4562	1.94591	13.7658	12.3945	1.94591	0.250926	0.397842	0.0102498
130822	2018	河北省	承德市	兴隆县	10.009	0	0.001805	11.0067	1.94591	13.9559	12.5519	1.94591	0.266393	0.374627	0.0105124
130822	2019	河北省	承德市	兴隆县	10.0139	0	0.001574	11.4681	2.07944	14.0328	12.6897	1.94591	0.21415	0.362487	0.0105281
130822	2020	河北省	承德市	兴隆县	10.018	0	0.00155	10.8812	2.19722	14.1099	12.6383	1.94591	0.236862	0.298183	0.0103859
130822	2021	河北省	承德市	兴隆县	10.0193	0	0.002767	10.9626	2.30259	14.2525	12.4007	1.94591	0.211768	0.34944	0.0103625
130824	2010	河北省	承德市	滦平县	11.3338	0	0.001777	9.15693	3.52636	12.6683	11.6243	3.29584	0.165182	0.557321	0.0105112
130824	2011	河北省	承德市	滦平县	11.4292	0	0.001499	8.54158	3.61092	12.9484	11.9059	3.2581	0.152865	0.59622	0.0106248
130824	2012	河北省	承德市	滦平县	11.3136	0	0.001658	7.92622	3.68888	13.127	12.0722	3.3322	0.163222	0.572649	0.010725
130824	2013	河北省	承德市	滦平县	11.31	0	0.00169	8.5748	3.73767	13.3383	12.1812	3.29584	0.167737	0.575658	0.0108186
130824	2014	河北省	承德市	滦平县	11.2404	0	0.001348	10.0404	3.80666	13.6107	12.3419	3.3673	0.159262	0.576934	0.0109088
130824	2015	河北省	承德市	滦平县	11.2606	0	0.00157	9.20408	3.82864	13.7799	12.3273	3.46574	0.165937	0.54777	0.0109556
130824	2016	河北省	承德市	滦平县	11.2863	0	0.001915	8.80122	3.43399	13.894	12.2962	3.46574	0.177618	0.511123	0.0110157
130824	2017	河北省	承德市	滦平县	11.2659	0	0.001482	9.55964	3.43399	14.1012	12.4828	3.3673	0.161035	0.445609	0.00979619
130824	2018	河北省	承德市	滦平县	11.2162	0	0.001372	9.20822	3.43399	14.2587	12.6956	3.49651	0.177641	0.393116	0.0110281
130824	2019	河北省	承德市	滦平县	11.2816	0	0.001483	9.62234	3.43399	14.301	12.7391	3.49651	0.212772	0.359993	0.0110688
130824	2020	河北省	承德市	滦平县	11.3225	0	0.001443	9.03459	3.43399	14.3826	12.7798	3.49651	0.228428	0.351978	0.011009
130824	2021	河北省	承德市	滦平县	11.3438	0	0.002157	9.2268	3.43399	14.4443	12.6169	3.49651	0.218408	0.408195	0.0109589
130825	2010	河北省	承德市	隆化县	12.5663	0	0.001923	7.52443	3.80666	12.6098	11.7791	3.98898	0.258497	0.478632	0.00797078
130825	2011	河北省	承德市	隆化县	12.638	0	0.001408	6.78692	3.8712	12.9538	11.9522	4.02535	0.253254	0.497566	0.00801827
130825	2012	河北省	承德市	隆化县	12.6779	0	0.001789	6.04941	3.91202	13.1663	12.1742	4.07754	0.24498	0.508953	0.00809428
130825	2013	河北省	承德市	隆化县	12.6767	0	0.001775	6.85857	3.97029	13.3063	12.2265	4.07754	0.260703	0.484012	0.00811438
130825	2014	河北省	承德市	隆化县	12.5303	0	0.001352	8.24627	4.00733	13.4122	12.2364	4.12713	0.267137	0.470244	0.00816006
130825	2015	河北省	承德市	隆化县	12.5541	0	0.001465	7.36713	4.06044	13.5335	12.3626	4.14313	0.272747	0.445845	0.0081878
130825	2016	河北省	承德市	隆化县	12.5351	0	0.001796	6.93334	3.4012	13.7032	12.4039	4.15888	0.27615	0.395652	0.00821853
130825	2017	河北省	承德市	隆化县	12.1735	0	0.001522	7.6749	3.4012	13.8462	12.5629	4.00733	0.300679	0.332218	0.00689932
130825	2018	河北省	承德市	隆化县	12.2083	0	0.001436	7.43421	3.43399	14.0691	12.8303	4.06044	0.323905	0.277058	0.00818619
130825	2019	河北省	承德市	隆化县	12.2168	0	0.001555	7.78146	3.46574	14.1922	13.0015	4.11087	0.34143	0.214583	0.00819916
130825	2020	河北省	承德市	隆化县	12.2647	0	0.001597	7.24396	3.49651	14.2414	13.0333	4.15888	0.367701	0.18679	0.00811621
130825	2021	河北省	承德市	隆化县	12.2658	0	0.002064	7.56349	3.52636	14.3184	12.9119	4.20469	0.381574	0.194239	0.00811107
130826	2010	河北省	承德市	丰宁满族自治县	11.7956	0	0.001799	7.2484	3.78419	12.6979	11.6775	4.26268	0.282176	0.347763	0.0045271
130826	2011	河北省	承德市	丰宁满族自治县	11.9066	0	0.001293	6.59942	3.82864	12.8477	12.0027	4.27667	0.254589	0.40301	0.0045522
130826	2012	河北省	承德市	丰宁满族自治县	10.9885	0	0.001762	5.95044	3.93183	13.0696	12.2462	4.31749	0.243465	0.440722	0.00458642
130826	2013	河北省	承德市	丰宁满族自治县	11.9238	0	0.001576	6.79563	4.02535	13.2398	12.3803	4.34381	0.249093	0.430341	0.00462635
130826	2014	河北省	承德市	丰宁满族自治县	11.8288	0	0.001317	8.24752	4.11087	13.5214	12.4557	4.36945	0.249775	0.418301	0.00466172
130826	2015	河北省	承德市	丰宁满族自治县	11.8757	0	0.001721	7.34209	4.15888	13.8572	12.5373	4.38203	0.252431	0.388957	0.00467655
130826	2016	河北省	承德市	丰宁满族自治县	11.9757	0	0.001865	6.91457	3.80666	14.0973	12.6468	4.39445	0.255592	0.383223	0.00469025
130826	2017	河北省	承德市	丰宁满族自治县	12.1457	0	0.001486	7.69073	3.85015	14.286	12.8228	4.41884	0.218847	0.373483	0.0041721
130826	2018	河北省	承德市	丰宁满族自治县	12.1781	0	0.001324	7.36107	3.89182	14.4817	12.9368	4.33073	0.220209	0.369939	0.0046741
130826	2019	河北省	承德市	丰宁满族自治县	12.094	0	0.001603	7.75583	3.91202	14.586	13.254	4.34381	0.248022	0.280822	0.00468543
130826	2020	河北省	承德市	丰宁满族自治县	12.1096	0	0.001668	7.21386	3.93183	14.7102	13.2227	4.35671	0.256163	0.307759	0.00461954
130826	2021	河北省	承德市	丰宁满族自治县	12.0907	0	0.001918	7.59099	3.95124	14.8384	13.1485	4.36945	0.257051	0.318992	0.00462295
130827	2010	河北省	承德市	宽城满族自治县	11.2252	0	0.00214	11.3782	2.89037	13.0753	11.6979	2.89037	0.0602894	0.733402	0.0127479
130827	2011	河北省	承德市	宽城满族自治县	11.2747	0	0.001596	10.477	2.89037	13.4293	11.9284	2.94444	0.0570735	0.75959	0.0128616
130827	2012	河北省	承德市	宽城满族自治县	11.0635	0	0.002205	9.57591	2.94444	13.5759	12.0772	2.99573	0.0734872	0.699682	0.0130165
130827	2013	河北省	承德市	宽城满族自治县	11.1391	0	0.001609	9.86458	2.94444	13.765	12.159	2.99573	0.0789445	0.682816	0.0131457
130827	2014	河北省	承德市	宽城满族自治县	10.7055	0	0.001606	11.4182	2.99573	13.9689	12.2559	2.89037	0.0849924	0.646894	0.0133368
130827	2015	河北省	承德市	宽城满族自治县	10.7881	0	0.001648	10.8205	2.99573	14.1039	12.0784	2.89037	0.0894548	0.600985	0.0134401
130827	2016	河北省	承德市	宽城满族自治县	10.9896	0	0.002168	10.4502	2.19722	14.2362	12.0481	2.89037	0.088284	0.589113	0.0135331
130827	2017	河北省	承德市	宽城满族自治县	10.7133	0	0.001647	11.1616	2.19722	14.3263	12.2017	2.70805	0.090944	0.549165	0.0132335
130827	2018	河北省	承德市	宽城满族自治县	10.8693	0	0.001474	10.5801	2.19722	14.4527	12.2657	2.70805	0.0978348	0.511595	0.01353
130827	2019	河北省	承德市	宽城满族自治县	10.9033	0	0.001497	11.0987	2.19722	14.436	12.3935	2.63906	0.129253	0.45814	0.0135811
130827	2020	河北省	承德市	宽城满族自治县	10.9697	0	0.001442	10.2796	2.19722	14.4579	12.336	2.56495	0.13873	0.444106	0.013438
130827	2021	河北省	承德市	宽城满族自治县	10.9699	0	0.002512	10.4519	2.19722	14.5205	12.5318	2.48491	0.147884	0.414877	0.0134298
130828	2010	河北省	承德市	围场满族蒙古族自治县	12.3455	0	0.001804	6.24513	4.04305	12.8964	11.7999	4.33073	0.415134	0.260843	0.00580152
130828	2011	河北省	承德市	围场满族蒙古族自治县	12.4701	0	0.001297	5.40557	4.11087	13.0477	12.011	4.45435	0.399141	0.30066	0.00578091
130828	2012	河北省	承德市	围场满族蒙古族自治县	12.4882	0	0.001737	4.56602	4.18965	13.2398	12.2266	4.47734	0.400289	0.292449	0.00581345
130828	2013	河北省	承德市	围场满族蒙古族自治县	12.5904	0	0.001684	5.51291	4.2485	13.3858	12.3712	4.47734	0.436283	0.257957	0.00582863
130828	2014	河北省	承德市	围场满族蒙古族自治县	12.4219	0	0.001319	6.84039	4.31749	13.5016	12.423	4.51086	0.431234	0.247548	0.00586226
130828	2015	河北省	承德市	围场满族蒙古族自治县	12.2017	0	0.001525	5.9253	4.35671	13.5988	12.6083	4.5326	0.428016	0.237646	0.00588395
130828	2016	河北省	承德市	围场满族蒙古族自治县	12.558	0	0.001615	5.48033	4.14313	13.7865	12.6992	4.5326	0.378474	0.268664	0.00599535
130828	2017	河北省	承德市	围场满族蒙古族自治县	12.8353	0	0.001348	6.18781	4.20469	13.9372	12.8154	4.5326	0.35683	0.269598	0.00473498
130828	2018	河北省	承德市	围场满族蒙古族自治县	12.9951	0	0.001353	6.03457	4.23411	14.1324	12.9853	4.57471	0.36541	0.258822	0.00592686
130828	2019	河北省	承德市	围场满族蒙古族自治县	13.0286	0	0.001358	6.32254	4.27667	14.2277	13.1044	4.60517	0.373358	0.238061	0.00593726
130828	2020	河北省	承德市	围场满族蒙古族自治县	13.0286	0	0.001633	5.77568	4.31749	14.3491	13.3165	4.63473	0.380191	0.238582	0.005892
130828	2021	河北省	承德市	围场满族蒙古族自治县	13.029	0	0.001892	6.24372	4.35671	14.4545	13.0731	4.66344	0.391913	0.253172	0.00587584
130881	2010	河北省	承德市	平泉市	12.3912	0	0.001969	10.1797	3.68888	13.0041	11.8447	3.8712	0.270771	0.431057	0.0143841
130881	2011	河北省	承德市	平泉市	12.5202	0	0.001431	9.31159	3.7612	13.1848	12.0992	3.93183	0.274031	0.438655	0.0144114
130881	2012	河北省	承德市	平泉市	12.6121	0	0.001943	8.44347	3.82864	13.3514	12.2796	3.93183	0.278239	0.447959	0.0144809
130881	2013	河北省	承德市	平泉市	12.5597	0	0.001459	8.95325	3.89182	13.5156	12.414	3.93183	0.274321	0.443081	0.0145203
130881	2014	河北省	承德市	平泉市	12.219	0	0.001457	10.4437	3.95124	13.7004	12.4252	3.93183	0.275506	0.432666	0.0146387
130881	2015	河北省	承德市	平泉市	12.2225	0	0.001435	9.77489	3.98898	13.7946	12.4742	3.93183	0.197	0.429	0.0146661
130881	2016	河北省	承德市	平泉市	12.258	0	0.001847	9.35094	3.49651	13.9631	12.5982	3.91202	0.197627	0.424479	0.0146357
130881	2017	河北省	承德市	平泉市	12.1769	0	0.001634	10.0805	3.49651	14.2014	12.7315	3.7612	0.18602	0.394385	0.0137462
130881	2018	河北省	承德市	平泉市	12.2088	0	0.001253	9.62612	3.52636	14.3641	12.7533	3.73767	0.210688	0.348048	0.0145486
130881	2019	河北省	承德市	平泉市	12.3228	0	0.001349	10.0809	3.52636	14.5567	12.7236	3.82864	0.307178	0.207952	0.0145625
130881	2020	河北省	承德市	平泉市	12.3463	0	0.001386	9.20837	3.52636	14.6616	12.8298	3.91202	0.328781	0.17024	0.014381
130881	2021	河北省	承德市	平泉市	12.3484	0	0.002199	9.48581	3.52636	14.7018	12.7571	3.98898	0.333066	0.194263	0.0143594
130902	2010	河北省	沧州市	新华区	9.03038	0	0	13.7028	1.60944	0	10.4195	0.693147	0.00320914	0.547064	0.197303
130902	2011	河北省	沧州市	新华区	9.0011	0	0	13.3798	1.60944	0	10.643	0.693147	0.00291687	0.512475	0.199888
130902	2012	河北省	沧州市	新华区	8.97094	0	0	13.0569	1.60944	0	10.8257	0.693147	0.00264721	0.480563	0.202472
130902	2013	河北省	沧州市	新华区	8.93984	0	0	13.3164	1.60944	0	10.98	0.693147	0.00239764	0.451027	0.205056
130902	2014	河北省	沧州市	新华区	8.90775	0	0	15.0989	1.60944	0	11.1137	0.693147	0.00216599	0.423612	0.20764
130902	2015	河北省	沧州市	新华区	8.87459	0	0	14.1371	1.60944	0	11.2316	0.693147	0.0019504	0.398098	0.210225
130902	2016	河北省	沧州市	新华区	8.84029	0	0	14.1063	1.60944	0	11.2005	0.693147	0.00174925	0.374293	0.212809
130902	2017	河北省	沧州市	新华区	8.76171	0	0	14.6962	1.60944	0	11.4792	0.693147	0.00151911	0.383637	0.256742
130902	2018	河北省	沧州市	新华区	7.97488	0	0	14.2579	1.60944	0	11.6181	0	0.00127662	0.369535	0.208202
130902	2019	河北省	沧州市	新华区	8.03463	0	0	14.6776	1.38629	0	11.5791	0	0.00106337	0.357165	0.208989
130902	2020	河北省	沧州市	新华区	7.7021	0	0	14.3776	1.09861	0	11.819	0	0.000919761	0.288189	0.209775
130902	2021	河北省	沧州市	新华区	8.55818	0	0	14.4545	0.693147	0	12.7841	0	0.000906281	0.0837381	0.210562
130903	2010	河北省	沧州市	运河区	10.3031	0	0.001605	13.7166	2.3979	0	11.0112	2.48491	0.0182077	0.0453918	0.228814
130903	2011	河北省	沧州市	运河区	10.2572	0	0.001644	13.4172	2.3979	0	11.1683	2.3979	0.0146867	0.115704	0.237627
130903	2012	河北省	沧州市	运河区	10.209	0	0.001966	13.1179	2.3979	0	11.304	2.30259	0.0121503	0.166352	0.246441
130903	2013	河北省	沧州市	运河区	10.1584	0	0.001922	13.3738	2.3979	0	11.4235	2.19722	0.0102363	0.204572	0.255254
130903	2014	河北省	沧州市	运河区	10.1052	0	0.001198	15.1848	2.3979	0	11.5302	2.07944	0.00874065	0.234439	0.264068
130903	2015	河北省	沧州市	运河区	10.0489	0	0.00175	14.1834	2.3979	0	11.6266	1.94591	0.00753965	0.258422	0.272881
130903	2016	河北省	沧州市	运河区	9.98925	0	0.001872	14.1839	2.19722	0	11.5694	1.79176	0.00655405	0.278104	0.281695
130903	2017	河北省	沧州市	运河区	9.30347	0	0.00144	14.7525	2.19722	0	11.7428	1.09861	0.00168306	0.291203	0.299661
130903	2018	河北省	沧州市	运河区	9.13086	0	0.001722	14.3383	2.07944	0	11.9144	1.09861	0.00174055	0.296116	0.299322
130903	2019	河北省	沧州市	运河区	9.12282	0	0.001165	14.747	2.07944	0	11.988	1.09861	0.00179387	0.300701	0.309322
130903	2020	河北省	沧州市	运河区	9.0027	0	0.001283	14.473	2.07944	0	11.9784	1.09861	0.00139131	0.302008	0.319322
130903	2021	河北省	沧州市	运河区	8.99044	0	0.002054	14.5603	2.07944	0	11.9987	1.09861	0.00126438	0.319794	0.329322
130921	2010	河北省	沧州市	沧县	13.2628	0	0.001586	13.7005	4.94876	12.845	11.7411	4.79579	0.139132	0.467282	0.0453487
130921	2011	河北省	沧州市	沧县	13.2687	0	0.001636	13.3803	4.95583	12.9513	11.9501	4.81218	0.136237	0.463158	0.0455263
130921	2012	河北省	沧州市	沧县	13.1753	0	0.001951	13.0601	4.96981	13.1014	11.8998	4.81218	0.133639	0.459751	0.0460526
130921	2013	河北省	沧州市	沧县	13.1444	0	0.001934	13.3181	4.96981	13.2654	12.2568	4.78749	0.123999	0.461044	0.0468289
130921	2014	河北省	沧州市	沧县	13.0736	0	0.001203	15.1033	4.98361	13.3142	12.3516	4.77912	0.118127	0.456504	0.0478882
130921	2015	河北省	沧州市	沧县	13.0479	0	0.001732	14.1405	4.98361	13.4297	12.5438	4.75359	0.111147	0.461457	0.0484145
130921	2016	河北省	沧州市	沧县	13.023	0	0.001896	14.1123	4.70953	13.7042	12.7087	4.62497	0.0914685	0.477832	0.0487303
130921	2017	河北省	沧州市	沧县	12.9189	0	0.001458	14.6988	4.70953	13.7501	12.9461	4.58497	0.0797615	0.480619	0.0439934
130921	2018	河北省	沧州市	沧县	12.9294	0	0.00175	14.2622	4.70953	13.9111	13.0091	4.58497	0.107869	0.380474	0.0487428
130921	2019	河北省	沧州市	沧县	12.9652	0	0.001179	14.6807	4.7185	14.0854	13.3507	4.56435	0.113257	0.353047	0.0488928
130921	2020	河北省	沧州市	沧县	12.9445	0	0.001277	14.3839	4.72739	14.276	13.4308	4.54329	0.113085	0.369138	0.0483132
130921	2021	河北省	沧州市	沧县	12.9647	0	0.002063	14.4642	4.7362	14.5257	12.9525	4.52179	0.110989	0.387434	0.0480921
130922	2010	河北省	沧州市	青县	12.6663	0	0.001644	13.727	4.52179	12.5779	11.5219	4.46591	0.239942	0.476885	0.042314
130922	2011	河北省	沧州市	青县	12.7048	0	0.001604	13.3321	4.51086	12.7775	11.6947	4.51086	0.263106	0.434806	0.0427686
130922	2012	河北省	沧州市	青县	12.5988	0	0.002117	12.9372	4.48864	12.9913	11.793	4.49981	0.288616	0.413857	0.0432851
130922	2013	河北省	沧州市	青县	12.5686	0	0.00166	13.215	4.47734	13.2419	11.8167	4.48864	0.301978	0.395442	0.0438636
130922	2014	河北省	沧州市	青县	12.5277	0	0.001291	14.9866	4.49981	13.4011	11.925	4.47734	0.285547	0.37792	0.0448347
130922	2015	河北省	沧州市	青县	12.2479	0	0.001805	14.0819	4.51086	13.5248	12.184	4.45435	0.260599	0.389399	0.0450517
130922	2016	河北省	沧州市	青县	12.3193	0	0.001909	14.0026	4.02535	13.6817	12.3455	4.46591	0.248719	0.40883	0.0451653
130922	2017	河北省	沧州市	青县	12.1347	0	0.001402	14.6338	4.04305	13.8538	12.5047	4.27667	0.257976	0.376332	0.043688
130922	2018	河北省	沧州市	青县	12.2166	0	0.001754	14.1603	4.06044	13.8806	12.5102	4.30407	0.244368	0.337465	0.0453936
130922	2019	河北省	沧州市	青县	12.299	0	0.001158	14.6025	4.06044	14.0601	12.6196	4.2485	0.228075	0.311346	0.0444617
130922	2020	河北省	沧州市	青县	12.2927	0	0.001326	14.2744	4.06044	14.2356	12.7246	4.18965	0.223431	0.308512	0.0441129
130922	2021	河北省	沧州市	青县	12.3018	0	0.001954	14.309	4.06044	14.3463	12.6173	4.12713	0.204595	0.339949	0.0439516
130923	2010	河北省	沧州市	东光县	12.5263	0	0.001454	13.6864	3.93183	12.2868	11.4704	4.14313	0.204108	0.40077	0.0513643
130923	2011	河北省	沧州市	东光县	12.5377	0	0.00151	13.4567	3.97029	12.4186	11.6218	4.15888	0.194762	0.418908	0.0518987
130923	2012	河北省	沧州市	东光县	12.5721	0	0.001796	13.227	3.98898	12.4956	11.7331	4.17439	0.196822	0.370473	0.0524613
130923	2013	河北省	沧州市	东光县	12.5265	0	0.002047	13.4832	4.04305	12.8415	11.8689	4.17439	0.116932	0.371042	0.0526582
130923	2014	河北省	沧州市	东光县	12.4746	0	0.001212	15.2524	4.02535	13.0487	11.8611	4.15888	0.11321	0.375761	0.0531224
130923	2015	河北省	沧州市	东光县	12.5451	0	0.00156	14.2055	4.04305	13.2453	12.1386	4.14313	0.104919	0.381081	0.0537271
130923	2016	河北省	沧州市	东光县	12.577	0	0.001815	14.2371	3.95124	13.3574	12.1845	4.18965	0.0922781	0.3839	0.0544085
130923	2017	河北省	沧州市	东光县	12.898	0	0.001496	14.7655	3.95124	13.4882	12.2638	4.31749	0.0703796	0.392939	0.0524366
130923	2018	河北省	沧州市	东光县	12.8161	0	0.001545	14.3916	3.95124	13.4964	12.352	4.27667	0.0720302	0.338265	0.0541887
130923	2019	河北省	沧州市	东光县	12.781	0	0.001192	14.7552	3.97029	13.584	12.6589	4.21951	0.0813784	0.280644	0.0543563
130923	2020	河北省	沧州市	东光县	12.8325	0	0.001305	14.4798	3.98898	13.798	12.7039	4.15888	0.0855555	0.312247	0.0537338
130923	2021	河北省	沧州市	东光县	12.8513	0	0.002175	14.6302	4.00733	13.9726	12.6101	4.09434	0.0813789	0.345516	0.0535211
130924	2010	河北省	沧州市	海兴县	11.9092	0	0.00153	13.5606	3.52636	11.6587	10.9096	3.78419	0.238956	0.417404	0.0251687
130924	2011	河北省	沧州市	海兴县	11.7782	0	0.001822	13.2949	3.58352	11.8858	11.1963	3.78419	0.241153	0.431356	0.0254625
130924	2012	河北省	沧州市	海兴县	11.6191	0	0.002115	13.0292	3.61092	11.9638	11.3275	3.7612	0.204507	0.440551	0.0257889
130924	2013	河北省	沧州市	海兴县	11.8358	0	0.002078	13.2536	3.63759	12.0726	11.5089	3.71357	0.201656	0.450761	0.0254516
130924	2014	河北省	沧州市	海兴县	11.7036	0	0.001266	14.9575	3.66356	12.0908	11.5172	3.71357	0.193259	0.4513	0.0257454
130924	2015	河北省	沧州市	海兴县	11.759	0	0.001639	14.0869	3.71357	12.4529	11.8315	3.68888	0.174177	0.460403	0.0258977
130924	2016	河北省	沧州市	海兴县	11.7983	0	0.002098	14.0265	3.52636	12.7534	12.0025	3.63759	0.171988	0.476012	0.0258433
130924	2017	河北省	沧州市	海兴县	11.891	0	0.001464	14.6106	3.55535	12.8784	11.9573	3.78419	0.14521	0.486728	0.0230577
130924	2018	河北省	沧州市	海兴县	11.8979	0	0.002385	14.1279	3.61092	12.9588	12.0918	3.7612	0.178267	0.415536	0.0272074
130924	2019	河北省	沧州市	海兴县	11.8614	0	0.001606	14.5689	3.63759	13.3093	12.1685	3.73767	0.218034	0.25784	0.0272523
130924	2020	河北省	沧州市	海兴县	11.6776	0	0.001185	14.2344	3.66356	13.4889	12.2082	3.71357	0.21127	0.261772	0.0270714
130924	2021	河北省	沧州市	海兴县	11.8921	0	0.002196	14.3771	3.68888	13.5884	12.097	3.68888	0.184638	0.303115	0.0268433
130925	2010	河北省	沧州市	盐山县	12.5842	0	0.001511	13.5434	3.97029	12.6486	11.5241	4.2485	0.134446	0.682146	0.0574969
130925	2011	河北省	沧州市	盐山县	12.5929	0	0.001761	13.3423	3.98898	12.8748	11.7125	4.26268	0.125369	0.685326	0.0576101
130925	2012	河北省	沧州市	盐山县	12.4952	0	0.001979	13.1412	4.00733	13.0979	11.8283	4.27667	0.127169	0.67828	0.0584906
130925	2013	河北省	沧州市	盐山县	12.4651	0	0.002156	13.353	4.14313	13.2126	11.836	4.2485	0.128894	0.679794	0.0598742
130925	2014	河北省	沧州市	盐山县	12.419	0	0.001277	15.0468	4.17439	13.3424	11.9303	4.2485	0.112984	0.619208	0.0612956
130925	2015	河北省	沧州市	盐山县	12.4332	0	0.001541	14.1213	4.18965	13.426	12.1546	4.23411	0.108758	0.612236	0.0620126
130925	2016	河北省	沧州市	盐山县	12.4016	0	0.001932	14.0973	3.73767	13.5492	12.1902	4.21951	0.0908051	0.64877	0.0621509
130925	2017	河北省	沧州市	盐山县	12.506	0	0.001545	14.6378	3.78419	13.5924	12.426	4.26268	0.0676211	0.615853	0.0574591
130925	2018	河北省	沧州市	盐山县	12.4749	0	0.002153	14.2017	3.80666	13.6876	12.4309	4.26268	0.0837952	0.516434	0.0622855
130925	2019	河北省	沧州市	盐山县	12.5002	0	0.001542	14.6061	3.85015	13.795	12.639	4.26268	0.0814594	0.481348	0.0624226
130925	2020	河北省	沧州市	盐山县	12.4309	0	0.001223	14.2652	3.89182	13.9607	12.674	4.26268	0.0861273	0.480584	0.0620264
130925	2021	河北省	沧州市	盐山县	12.4439	0	0.002242	14.494	3.93183	14.092	12.6695	4.26268	0.068435	0.475694	0.0616352
130926	2010	河北省	沧州市	肃宁县	12.4378	0	0.001536	13.3576	4.09434	12.1414	11.482	3.98898	0.184773	0.419852	0.0670485
130926	2011	河北省	沧州市	肃宁县	12.4816	0	0.00153	13.0402	4.14313	12.3231	11.6278	4.00733	0.187256	0.413329	0.0669903
130926	2012	河北省	沧州市	肃宁县	12.4931	0	0.001671	12.7228	4.20469	12.4662	11.7908	4.00733	0.187329	0.408448	0.0680233
130926	2013	河北省	沧州市	肃宁县	12.4641	0	0.001506	12.9696	4.23411	12.7651	11.8482	3.98898	0.20187	0.395994	0.0689341
130926	2014	河北省	沧州市	肃宁县	12.4278	0	0.001155	14.6069	4.27667	13.0238	12.0011	4.02535	0.190065	0.394341	0.0702907
130926	2015	河北省	沧州市	肃宁县	12.4359	0	0.001936	13.7615	4.31749	13.2125	12.3405	4.00733	0.186623	0.396376	0.070814
130926	2016	河北省	沧州市	肃宁县	12.4602	0	0.001912	13.6908	4.18965	13.334	12.5629	4.02535	0.176606	0.375776	0.0715698
130926	2017	河北省	沧州市	肃宁县	12.4866	0	0.001226	14.1113	4.23411	13.4598	12.362	4.00733	0.175673	0.334369	0.0692442
130926	2018	河北省	沧州市	肃宁县	12.4123	0	0.001499	13.7992	4.27667	13.4831	12.7557	3.95124	0.174201	0.291909	0.0716182
130926	2019	河北省	沧州市	肃宁县	12.4433	0	0.000892	14.0662	4.29046	13.6931	12.7979	3.93183	0.181333	0.131167	0.0718992
130926	2020	河北省	沧州市	肃宁县	12.4665	0	0.001308	13.7966	4.30407	13.8151	12.7965	3.91202	0.183751	0.147868	0.0717461
130926	2021	河北省	沧州市	肃宁县	12.4727	0	0.00172	14.0941	4.31749	14.0271	12.6453	3.89182	0.180832	0.146455	0.0713178
130927	2010	河北省	沧州市	南皮县	12.4869	0	0.001488	13.6904	4.43082	12.2948	11.4873	4.21951	0.245763	0.410513	0.0481392
130927	2011	河北省	沧州市	南皮县	12.6106	0	0.001621	13.4256	4.46591	12.4186	11.5331	4.2485	0.241154	0.392689	0.0479747
130927	2012	河北省	沧州市	南皮县	12.6236	0	0.00183	13.1608	4.51086	12.5678	11.7107	4.2485	0.245119	0.385079	0.0487342
130927	2013	河北省	沧州市	南皮县	12.6047	0	0.002131	13.4107	4.54329	12.7392	11.7868	4.2485	0.222401	0.38152	0.0496329
130927	2014	河北省	沧州市	南皮县	12.5541	0	0.001216	15.2031	4.60517	12.826	11.8691	4.2485	0.212303	0.377869	0.0504177
130927	2015	河北省	沧州市	南皮县	12.6006	0	0.001568	14.1888	4.61512	13.0036	12.0975	4.26268	0.19999	0.384399	0.0505316
130927	2016	河北省	沧州市	南皮县	12.6387	0	0.001881	14.201	4.56435	13.2161	12.1913	4.27667	0.17418	0.444798	0.0507975
130927	2017	河北省	沧州市	南皮县	12.9527	0	0.001567	14.7512	4.56435	13.4031	12.3327	4.45435	0.147057	0.423072	0.0487975
130927	2018	河北省	沧州市	南皮县	12.9225	0	0.001748	14.3487	4.58497	13.5224	12.4845	4.43082	0.152305	0.400911	0.0505684
130927	2019	河北省	沧州市	南皮县	12.9566	0	0.001255	14.7398	4.58497	13.7267	12.4865	4.41884	0.172648	0.311238	0.0506823
130927	2020	河北省	沧州市	南皮县	12.9753	0	0.001278	14.4643	4.58497	13.8838	12.7265	4.40672	0.181636	0.312874	0.0501823
130927	2021	河北省	沧州市	南皮县	12.9785	0	0.002182	14.5856	4.58497	14.0119	12.5993	4.39445	0.174403	0.358671	0.0497468
130928	2010	河北省	沧州市	吴桥县	12.6718	0	0.001508	13.4732	4.02535	11.9017	11.1241	4.14313	0.345065	0.257374	0.0492796
130928	2011	河北省	沧州市	吴桥县	12.7634	0	0.00137	13.3948	4.04305	12.0189	11.2755	4.20469	0.424846	0.173582	0.0492281
130928	2012	河北省	沧州市	吴桥县	12.809	0	0.001797	13.3163	4.06044	12.1803	11.4505	4.23411	0.42033	0.169208	0.0492281
130928	2013	河北省	沧州市	吴桥县	12.8046	0	0.001963	13.5737	4.06044	12.3886	11.643	4.23411	0.283955	0.168849	0.0486792
130928	2014	河北省	沧州市	吴桥县	12.7581	0	0.001227	15.1788	4.06044	12.5338	11.626	4.23411	0.270533	0.23495	0.0486792
130928	2015	河北省	沧州市	吴桥县	12.8291	0	0.001443	14.0264	4.07754	12.7498	11.8583	4.2485	0.233113	0.255069	0.0487993
130928	2016	河北省	沧州市	吴桥县	12.8713	0	0.001815	14.097	3.93183	12.9353	11.9242	4.27667	0.2209	0.254769	0.0488336
130928	2017	河北省	沧州市	吴桥县	12.8817	0	0.001436	14.5286	3.91202	13.0371	12.0731	4.15888	0.201092	0.253169	0.0513058
130928	2018	河北省	沧州市	吴桥县	12.8176	0	0.00144	14.2807	3.95124	13.1909	12.2397	4.12713	0.211816	0.176327	0.048323
130928	2019	河北省	沧州市	吴桥县	12.8703	0	0.001201	14.5841	3.95124	13.3255	12.3549	4.12713	0.200322	0.162498	0.0481615
130928	2020	河北省	沧州市	吴桥县	12.8805	0	0.001383	14.2733	3.95124	13.4476	12.4335	4.12713	0.195635	0.167206	0.0471907
130928	2021	河北省	沧州市	吴桥县	12.8892	0	0.002219	14.5577	3.95124	13.6285	12.2643	4.12713	0.194103	0.177023	0.0467354
130929	2010	河北省	沧州市	献县	12.8892	0	0.001575	13.6058	4.34381	12.3865	11.5086	4.69135	0.199514	0.538707	0.0514408
130929	2011	河北省	沧州市	献县	12.9065	0	0.0014	13.3083	4.39445	12.5926	11.7529	4.70048	0.208284	0.50959	0.0520887
130929	2012	河北省	沧州市	献县	12.9515	0	0.001684	13.0108	4.40672	12.8318	11.8799	4.69135	0.196138	0.510231	0.0531117
130929	2013	河北省	沧州市	献县	12.9562	0	0.001668	13.2681	4.49981	13.0804	12.0929	4.69135	0.189242	0.49468	0.0543393
130929	2014	河北省	沧州市	献县	12.8945	0	0.001159	15.0299	4.45435	13.2844	12.1782	4.69135	0.171208	0.476116	0.055243
130929	2015	河北省	沧州市	献县	12.8848	0	0.001865	14.053	4.59512	13.5604	12.4603	4.70048	0.166205	0.474777	0.0555072
130929	2016	河北省	沧州市	献县	12.9614	0	0.001909	14.0426	4.38203	13.7356	12.4637	4.72739	0.132837	0.561058	0.0562319
130929	2017	河北省	沧州市	献县	12.7669	0	0.001316	14.5572	4.58497	13.8337	12.5688	4.40672	0.105193	0.50838	0.0522762
130929	2018	河北省	沧州市	献县	12.7652	0	0.001494	14.1905	4.49981	13.7811	12.696	4.38203	0.149568	0.332835	0.0563794
130929	2019	河北省	沧州市	献县	12.9333	0	0.000984	14.5457	4.51086	13.8676	12.8176	4.52179	0.178676	0.36954	0.0565618
130929	2020	河北省	沧州市	献县	12.9155	0	0.001237	14.2805	4.52179	14.0323	12.9193	4.64439	0.173791	0.396207	0.0560571
130929	2021	河北省	沧州市	献县	12.9241	0	0.001831	14.433	4.5326	14.2094	12.6826	4.75359	0.164666	0.434454	0.055925
130930	2010	河北省	沧州市	孟村回族自治县	11.9273	0	0.001496	13.606	3.3673	11.919	11.0257	3.49651	0.0956604	0.604779	0.0556331
130930	2011	河北省	沧州市	孟村回族自治县	12.0433	0	0.001716	13.3483	3.4012	12.0508	11.2041	3.55535	0.0980597	0.608748	0.0563307
130930	2012	河北省	沧州市	孟村回族自治县	12.0164	0	0.001916	13.0905	3.43399	12.227	11.3555	3.58352	0.0959752	0.611587	0.0571059
130930	2013	河北省	沧州市	孟村回族自治县	12.0213	0	0.00212	13.3239	3.46574	12.4742	11.4088	3.52636	0.0908892	0.61184	0.058553
130930	2014	河北省	沧州市	孟村回族自治县	11.9779	0	0.001222	15.0475	3.49651	12.4546	11.4349	3.52636	0.0928255	0.619654	0.0534109
130930	2015	河北省	沧州市	孟村回族自治县	11.9819	0	0.001571	14.1113	3.52636	12.4805	11.6264	3.55535	0.0902266	0.60704	0.0541085
130930	2016	河北省	沧州市	孟村回族自治县	12.0224	0	0.00197	14.0798	3.17805	12.6733	11.8255	3.55535	0.0834011	0.612221	0.060155
130930	2017	河北省	沧州市	孟村回族自治县	11.9382	0	0.001583	14.6457	3.21888	12.8987	11.8589	3.49651	0.0615054	0.601899	0.0552196
130930	2018	河北省	沧州市	孟村回族自治县	11.947	0	0.002017	14.2044	3.29584	12.8407	11.8554	3.52636	0.082414	0.508832	0.0600749
130930	2019	河北省	沧州市	孟村回族自治县	11.8188	0	0.001368	14.6146	3.3322	12.9975	11.987	3.46574	0.0886057	0.464084	0.0602481
130930	2020	河北省	沧州市	孟村回族自治县	11.8917	0	0.001233	14.2927	3.3673	13.2472	12.1247	3.4012	0.086038	0.493432	0.0595504
130930	2021	河北省	沧州市	孟村回族自治县	11.9057	0	0.002211	14.4304	3.4012	13.452	12.0131	3.3322	0.0808732	0.503994	0.0591731
130981	2010	河北省	沧州市	泊头市	12.8909	0	0.001558	13.704	4.86753	12.8417	11.7067	4.31749	0.134309	0.500042	0.0595333
130981	2011	河北省	沧州市	泊头市	12.9556	0	0.001437	13.4181	4.86753	13.0124	11.8399	4.35671	0.137547	0.514309	0.0599801
130981	2012	河北省	沧州市	泊头市	12.9948	0	0.001763	13.1322	4.86753	13.1422	11.9292	4.34381	0.125973	0.523284	0.0607746
130981	2013	河北省	沧州市	泊头市	12.9754	0	0.001897	13.3877	4.8828	13.3766	12.1033	4.34381	0.117486	0.525447	0.0616056
130981	2014	河北省	沧州市	泊头市	12.8858	0	0.001176	15.2074	4.89035	13.5609	12.1529	4.34381	0.110473	0.528294	0.0624381
130981	2015	河北省	沧州市	泊头市	12.8922	0	0.001741	14.1847	4.89784	13.6454	12.3339	4.33073	0.123672	0.517248	0.0628345
130981	2016	河北省	沧州市	泊头市	12.9073	0	0.001822	14.2034	4.7185	13.7986	12.422	4.31749	0.0862747	0.564577	0.0629732
130981	2017	河北省	沧州市	泊头市	12.8124	0	0.001444	14.7455	4.7362	13.9577	12.5018	4.2485	0.0705767	0.524143	0.0616056
130981	2018	河北省	沧州市	泊头市	12.7925	0	0.001517	14.3598	4.77068	13.907	12.6207	4.23411	0.0787465	0.460049	0.0625699
130981	2019	河北省	沧州市	泊头市	12.8422	0	0.00112	14.7483	4.77912	13.9708	12.689	4.23411	0.0828377	0.412782	0.0626501
130981	2020	河北省	沧州市	泊头市	12.8708	0	0.001248	14.4934	4.78749	14.1277	12.8132	4.23411	0.079864	0.411449	0.0619613
130981	2021	河北省	沧州市	泊头市	12.8805	0	0.001978	14.6011	4.79579	14.366	12.8041	4.23411	0.0752413	0.420002	0.0617443
130982	2010	河北省	沧州市	任丘市	13.0029	0	0.001637	13.5142	4.61512	13.2049	12.2453	4.57471	0.0371764	0.685371	0.0825692
130982	2011	河北省	沧州市	任丘市	13.0151	0	0.001533	13.1052	4.61512	13.504	12.4177	4.57471	0.0335455	0.711139	0.0823123
130982	2012	河北省	沧州市	任丘市	13.0283	0	0.001845	12.6963	4.61512	13.7355	12.4272	4.58497	0.0340422	0.699285	0.0842885
130982	2013	河北省	沧州市	任丘市	12.9918	0	0.001421	12.9725	4.61512	13.9962	12.5963	4.55388	0.0331428	0.673004	0.0856818
130982	2014	河北省	沧州市	任丘市	12.9472	0	0.001274	14.678	4.61512	14.1604	12.6948	4.5326	0.0305454	0.647042	0.0876976
130982	2015	河北省	沧州市	任丘市	13.0019	0	0.001977	13.8393	4.62497	14.1594	13.0203	4.51086	0.036229	0.588284	0.0881621
130982	2016	河北省	沧州市	任丘市	13.0248	0	0.001844	13.7373	4.17439	14.448	12.9102	4.5326	0.0309104	0.588244	0.0882213
130982	2017	河北省	沧州市	任丘市	12.7929	0	0.00124	14.248	4.14313	14.6749	13.021	4.20469	0.0235695	0.588315	0.0865711
130982	2018	河北省	沧州市	任丘市	12.7286	0	0.001674	13.8413	4.02535	14.7336	13.1037	4.15888	0.0200315	0.535938	0.0928842
130982	2019	河北省	沧州市	任丘市	12.7221	0	0.000921	14.2013	4.02535	14.6721	13.1078	4.11087	0.0208735	0.482469	0.0935172
130982	2020	河北省	沧州市	任丘市	12.7333	0	0.00133	13.8959	4.02535	14.812	13.2258	4.06044	0.0237418	0.457446	0.0936193
130982	2021	河北省	沧州市	任丘市	12.7336	0	0.001791	14.0656	4.02535	15.0229	13.1535	4.00733	0.0231536	0.47495	0.0932339
130983	2010	河北省	沧州市	黄骅市	12.6312	0	0.001532	13.6237	4.64439	13.5011	11.9211	4.48864	0.113149	0.407092	0.0293851
130983	2011	河北省	沧州市	黄骅市	12.7688	0	0.001601	13.2277	4.67283	13.6142	12.0905	4.55388	0.119045	0.426813	0.029644
130983	2012	河北省	沧州市	黄骅市	12.6137	0	0.002077	12.8317	4.70953	14.0641	12.3053	4.5326	0.110215	0.431802	0.0300971
130983	2013	河北省	沧州市	黄骅市	12.5932	0	0.002054	13.1028	4.7185	14.3081	12.4406	4.47734	0.104282	0.440797	0.0301942
130983	2014	河北省	沧州市	黄骅市	12.5329	0	0.001173	14.8474	4.7362	14.4896	12.4135	4.51086	0.119161	0.452992	0.0306796
130983	2015	河北省	沧州市	黄骅市	12.3949	0	0.001663	14.0084	4.77068	14.6279	12.7509	4.43082	0.131953	0.417473	0.0308997
130983	2016	河北省	沧州市	黄骅市	12.4375	0	0.00204	13.9019	4.39445	14.6565	12.8118	4.49981	0.120311	0.410486	0.0311068
130983	2017	河北省	沧州市	黄骅市	12.519	0	0.001445	14.547	4.41884	14.7227	12.8927	4.58497	0.106996	0.408036	0.0304272
130983	2018	河北省	沧州市	黄骅市	12.4748	0	0.002271	14.03	4.45435	14.7379	13.1063	4.43082	0.116851	0.342181	0.0312317
130983	2019	河北省	沧州市	黄骅市	12.5015	0	0.001366	14.509	4.47734	14.8394	13.0906	4.43082	0.128232	0.294661	0.0282811
130983	2020	河北省	沧州市	黄骅市	12.6266	0	0.001277	14.1996	4.49981	15.0194	13.1939	4.43082	0.135959	0.286083	0.0281147
130983	2021	河北省	沧州市	黄骅市	12.6268	0	0.002185	14.2226	4.52179	15.1373	13.1099	4.43082	0.126922	0.302629	0.0281723
130984	2010	河北省	沧州市	河间市	13.1607	0	0.001671	13.5964	4.89784	12.695	11.8421	4.82831	0.105599	0.418658	0.0606353
130984	2011	河北省	沧州市	河间市	13.1706	0	0.001523	13.2642	4.90527	12.8629	12.055	4.83628	0.102557	0.427277	0.0612903
130984	2012	河北省	沧州市	河间市	13.2074	0	0.001803	12.932	4.89035	12.8846	12.202	4.85203	0.0995936	0.427683	0.0622656
130984	2013	河北省	沧州市	河间市	13.1714	0	0.001552	13.1946	4.90527	13.2604	12.3147	4.83628	0.0950727	0.431102	0.0636984
130984	2014	河北省	沧州市	河间市	13.1098	0	0.001233	14.9383	4.92725	13.4724	12.4653	4.83628	0.0977351	0.452753	0.0653113
130984	2015	河北省	沧州市	河间市	13.1173	0	0.001985	13.9999	4.93447	13.6063	12.6052	4.66344	0.0979586	0.451043	0.0661365
130984	2016	河北省	沧州市	河间市	13.1193	0	0.001927	13.9618	4.58497	13.8159	12.6892	4.70953	0.0895616	0.466716	0.067413
130984	2017	河北省	沧州市	河间市	12.9551	0	0.001282	14.481	4.58497	14.0595	12.7745	4.48864	0.051904	0.457341	0.0654765
130984	2018	河北省	沧州市	河间市	12.9321	0	0.001601	14.0997	4.60517	14.129	12.8944	4.38203	0.0551581	0.403658	0.0682685
130984	2019	河北省	沧州市	河间市	13.052	0	0.000964	14.4564	4.60517	14.2464	13.1498	4.46591	0.0761017	0.349676	0.0686377
130984	2020	河北省	沧州市	河间市	13.1031	0	0.001276	14.1778	4.60517	14.3859	13.2297	4.54329	0.0779055	0.347412	0.0680401
130984	2021	河北省	沧州市	河间市	13.1325	0	0.001809	14.3279	4.60517	14.6185	12.9603	4.61512	0.0788897	0.364779	0.0680787
131022	2010	河北省	廊坊市	固安县	12.5178	0	0.001692	13.3413	4.66344	13.1237	11.6547	4.36945	0.369241	0.385083	0.0620947
131022	2011	河北省	廊坊市	固安县	12.5189	0	0.001442	12.8132	4.67283	13.4005	11.9138	4.36945	0.32094	0.400101	0.0629842
131022	2012	河北省	廊坊市	固安县	12.4764	0	0.001766	12.285	4.68213	13.4388	12.2436	4.36945	0.303256	0.408861	0.0645624
131022	2013	河北省	廊坊市	固安县	12.3953	0	0.001312	12.6392	4.68213	13.6245	12.4042	4.35671	0.297924	0.389858	0.0658321
131022	2014	河北省	廊坊市	固安县	12.3713	0	0.001309	14.3249	4.69135	13.9308	12.6375	4.35671	0.193663	0.275962	0.0692745
131022	2015	河北省	廊坊市	固安县	12.3954	0	0.001584	13.5257	4.70048	14.5856	13.0353	4.31749	0.165033	0.254564	0.0711949
131022	2016	河北省	廊坊市	固安县	12.3813	0	0.001736	13.329	3.89182	15.0894	13.3176	4.34381	0.152966	0.243666	0.07266
131022	2017	河北省	廊坊市	固安县	12.3259	0	0.001336	13.9375	3.89182	15.2562	13.7253	4.26268	0.164951	0.22689	0.0718492
131022	2018	河北省	廊坊市	固安县	12.2756	0	0.001769	13.4298	3.89182	15.3091	13.5122	4.23411	0.153441	0.229507	0.0742688
131022	2019	河北省	廊坊市	固安县	12.298	0	0.000988	13.9011	3.91202	15.408	13.6092	4.21951	0.140891	0.189707	0.0750171
131022	2020	河北省	廊坊市	固安县	12.2896	0	0.001183	13.5014	3.93183	15.5316	13.6162	4.20469	0.133845	0.183258	0.0760725
131022	2021	河北省	廊坊市	固安县	12.2986	0	0.001825	13.5935	3.95124	15.5828	13.4119	4.18965	0.125067	0.219373	0.0788051
131023	2010	河北省	廊坊市	永清县	12.0496	0	0.001952	13.6206	4.68213	12.5398	11.425	4.12713	0.397764	0.431565	0.0501163
131023	2011	河北省	廊坊市	永清县	12.069	0	0.001557	13.0952	4.68213	12.8242	11.6502	4.12713	0.373758	0.465634	0.0501292
131023	2012	河北省	廊坊市	永清县	12.0328	0	0.002081	12.5698	4.68213	13.0322	11.9018	4.12713	0.431042	0.395673	0.0510336
131023	2013	河北省	廊坊市	永清县	12.0127	0	0.001331	12.8987	4.68213	13.2237	11.9688	4.11087	0.426021	0.380033	0.051774
131023	2014	河北省	廊坊市	永清县	11.9366	0	0.001436	14.6305	4.69135	13.5159	11.9537	4.11087	0.41046	0.331893	0.0514948
131023	2015	河北省	廊坊市	永清县	11.9184	0	0.001726	13.8234	4.70048	13.7777	12.3464	4.11087	0.379769	0.293212	0.0522294
131023	2016	河北省	廊坊市	永清县	11.9056	0	0.001857	13.6438	3.71357	14.3961	12.4001	4.11087	0.287806	0.231777	0.0529381
131023	2017	河北省	廊坊市	永清县	11.9086	0	0.001385	14.2917	3.73767	14.6461	12.847	4.09434	0.318699	0.192729	0.0475
131023	2018	河北省	廊坊市	永清县	11.9071	0	0.001842	13.7683	3.7612	14.746	12.9489	4.09434	0.300951	0.163004	0.0532113
131023	2019	河北省	廊坊市	永清县	11.9914	0	0.001013	14.252	3.80666	14.9497	12.926	4.09434	0.308558	0.208594	0.0533325
131023	2020	河北省	廊坊市	永清县	11.9276	0	0.001316	13.8551	3.85015	15.0828	12.8397	4.09434	0.309019	0.194306	0.0534626
131023	2021	河北省	廊坊市	永清县	11.9323	0	0.001919	13.8754	3.89182	15.1487	12.8479	4.09434	0.279721	0.23492	0.0545335
131024	2010	河北省	廊坊市	香河县	12.1252	0	0.00172	13.2346	3.82864	13.8239	11.7805	3.73767	0.155271	0.524253	0.0693668
131024	2011	河北省	廊坊市	香河县	12.0694	0	0.001688	12.6536	3.82864	14.0252	12.0919	3.68888	0.143468	0.533334	0.071179
131024	2012	河北省	廊坊市	香河县	12.0343	0	0.002145	12.0725	3.8712	14.1415	12.211	3.68888	0.155022	0.517181	0.0722707
131024	2013	河北省	廊坊市	香河县	12.0365	0	0.001512	12.4598	3.89182	14.3442	12.4656	3.68888	0.123779	0.516359	0.0752455
131024	2014	河北省	廊坊市	香河县	11.9393	0	0.001535	14.1689	3.91202	14.5313	12.5329	3.63759	0.120316	0.474534	0.0779464
131024	2015	河北省	廊坊市	香河县	11.9011	0	0.001693	13.3876	3.93183	14.8621	13.1289	3.61092	0.0842078	0.506414	0.0807812
131024	2016	河北省	廊坊市	香河县	11.7456	0	0.001982	13.1605	3.29584	15.3645	13.2085	3.49651	0.0773547	0.495718	0.0820759
131024	2017	河北省	廊坊市	香河县	11.4181	0	0.001548	13.8396	3.21888	15.6112	13.2841	3.17805	0.0694851	0.504026	0.0834152
131024	2018	河北省	廊坊市	香河县	11.1768	0	0.001863	13.2838	3.17805	15.6176	13.3672	3.09104	0.0730133	0.464835	0.0835603
131024	2019	河北省	廊坊市	香河县	11.2004	0	0.001389	13.7951	3.09104	15.6448	13.3558	3.09104	0.0866836	0.237578	0.0840067
131024	2020	河北省	廊坊市	香河县	11.1681	0	0.001341	13.2629	2.99573	15.6891	13.2567	3.09104	0.0877686	0.245531	0.0856295
131024	2021	河北省	廊坊市	香河县	11.1967	0	0.002406	13.2936	2.89037	15.7442	13.2351	3.09104	0.0775002	0.2545	0.0877232
131025	2010	河北省	廊坊市	大城县	12.5101	0	0.001733	13.6896	4.31749	12.8277	11.4346	4.07754	0.170314	0.631557	0.0527582
131025	2011	河北省	廊坊市	大城县	12.5992	0	0.001592	13.2765	4.31749	13.0308	11.6502	4.14313	0.171493	0.629939	0.0536264
131025	2012	河北省	廊坊市	大城县	12.5425	0	0.002094	12.8634	4.31749	13.1462	11.8163	4.11087	0.165243	0.634286	0.0547253
131025	2013	河北省	廊坊市	大城县	12.4699	0	0.001462	13.1481	4.33073	13.2705	11.9279	4.06044	0.16098	0.636338	0.0560424
131025	2014	河北省	廊坊市	大城县	12.3059	0	0.001327	14.9127	4.33073	13.3999	12.0612	4.04305	0.163782	0.438544	0.0569677
131025	2015	河北省	廊坊市	大城县	12.1598	0	0.00195	14.0183	4.33073	13.4975	12.4158	4.14313	0.157685	0.415155	0.0579153
131025	2016	河北省	廊坊市	大城县	12.2504	0	0.0019	13.9318	3.82864	13.6191	12.4114	4.15888	0.146703	0.412608	0.0589075
131025	2017	河北省	廊坊市	大城县	12.5427	0	0.001293	14.5358	3.8712	13.6574	12.3599	4.23411	0.118647	0.416861	0.0561093
131025	2018	河北省	廊坊市	大城县	12.4874	0	0.001698	14.0801	3.8712	13.8404	12.691	4.18965	0.119937	0.36932	0.0597347
131025	2019	河北省	廊坊市	大城县	12.4591	0	0.001058	14.5037	3.8712	14.1153	12.7942	4.14313	0.105528	0.41786	0.0600691
131025	2020	河北省	廊坊市	大城县	12.4881	0	0.001343	14.1829	3.8712	14.2845	12.821	4.09434	0.104549	0.445155	0.0602118
131025	2021	河北省	廊坊市	大城县	12.5158	0	0.001867	14.2406	3.8712	14.3928	12.7422	4.04305	0.090993	0.504072	0.0602007
131026	2010	河北省	廊坊市	文安县	12.4863	0	0.001745	13.6417	4.33073	13.2301	11.6734	4.11087	0.112063	0.608978	0.0475048
131026	2011	河北省	廊坊市	文安县	12.4868	0	0.001529	13.1631	4.33073	13.4297	11.768	4.14313	0.104232	0.656216	0.0477842
131026	2012	河北省	廊坊市	文安县	12.5414	0	0.002048	12.6846	4.34381	13.6339	12.035	4.14313	0.0956402	0.661116	0.0487476
131026	2013	河北省	廊坊市	文安县	12.4738	0	0.001344	12.9882	4.34381	13.7778	12.188	4.07754	0.0887319	0.664118	0.0497493
131026	2014	河北省	廊坊市	文安县	12.6114	0	0.001351	14.7301	4.34381	13.9286	12.193	4.09434	0.111472	0.598186	0.051109
131026	2015	河北省	廊坊市	文安县	12.4944	0	0.001922	13.903	4.35671	14.0367	12.3125	4.09434	0.0955102	0.585172	0.0518418
131026	2016	河北省	廊坊市	文安县	12.5686	0	0.001803	13.7632	4.20469	14.2406	12.562	4.12713	0.0814893	0.582775	0.052594
131026	2017	河北省	廊坊市	文安县	12.7556	0	0.001257	14.38	4.18965	14.3281	12.7199	4.30407	0.075477	0.57637	0.0502893
131026	2018	河北省	廊坊市	文安县	12.6357	0	0.001752	13.8924	4.20469	14.3599	12.8529	4.18965	0.0727419	0.474139	0.0534388
131026	2019	河北省	廊坊市	文安县	12.5949	0	0.000972	14.3376	4.20469	14.5085	12.895	4.12713	0.0684543	0.507765	0.0538872
131026	2020	河北省	廊坊市	文安县	12.6143	0	0.001327	13.9826	4.20469	14.7104	12.9762	4.06044	0.0646587	0.51083	0.0539894
131026	2021	河北省	廊坊市	文安县	12.6399	0	0.001806	14.0335	4.20469	14.9342	12.876	3.98898	0.0577496	0.547755	0.0540019
131028	2010	河北省	廊坊市	大厂回族自治县	11.4507	0	0.001625	13.0937	3.29584	13.1106	11.1583	2.83321	0.167558	0.5596	0.066875
131028	2011	河北省	廊坊市	大厂回族自治县	11.451	0	0.001624	12.5005	3.3322	13.3383	11.3971	2.83321	0.158026	0.57011	0.0693182
131028	2012	河北省	廊坊市	大厂回族自治县	11.3877	0	0.00191	11.9074	3.3322	13.4916	11.5424	2.83321	0.160547	0.557479	0.0704545
131028	2013	河北省	廊坊市	大厂回族自治县	11.4131	0	0.001474	12.3217	3.3322	13.7792	11.8124	2.83321	0.148859	0.48915	0.0705114
131028	2014	河北省	廊坊市	大厂回族自治县	11.1755	0	0.001442	14.0123	3.3322	14.1308	11.9948	2.70805	0.139996	0.409414	0.0721591
131028	2015	河北省	廊坊市	大厂回族自治县	10.9405	0	0.001669	13.2081	3.3322	14.553	12.5318	2.56495	0.115324	0.36606	0.0732955
131028	2016	河北省	廊坊市	大厂回族自治县	10.6841	0	0.001981	12.9617	2.70805	14.852	12.8105	2.19722	0.081668	0.346238	0.0742614
131028	2017	河北省	廊坊市	大厂回族自治县	9.75505	0	0.001578	13.5966	2.70805	14.9661	12.7635	1.38629	0.0481298	0.334512	0.0758523
131028	2018	河北省	廊坊市	大厂回族自治县	9.54273	0	0.001763	13.0489	2.70805	14.965	12.75	1.09861	0.0371616	0.285443	0.0752727
131028	2019	河北省	廊坊市	大厂回族自治县	9.36871	0	0.001371	13.5805	2.70805	14.9957	12.8936	1.09861	0.0289677	0.147353	0.0761307
131028	2020	河北省	廊坊市	大厂回族自治县	9.42133	0	0.001278	13.0582	2.70805	15.0602	12.9573	1.09861	0.0262969	0.144194	0.0809716
131028	2021	河北省	廊坊市	大厂回族自治县	9.44754	0	0.002272	13.136	2.70805	15.0773	12.9966	1.09861	0.0284366	0.185659	0.0909091
131081	2010	河北省	廊坊市	霸州市	12.3653	0	0.001871	13.6721	4.70048	14.1758	12.1441	4.04305	0.0601524	0.651716	0.077191
131081	2011	河北省	廊坊市	霸州市	12.3843	0	0.001517	13.1628	4.70048	14.2562	12.3205	4.04305	0.0541115	0.67856	0.0774032
131081	2012	河北省	廊坊市	霸州市	12.2618	0	0.002083	12.6536	4.70048	14.6691	12.451	4.04305	0.0582555	0.680762	0.0787765
131081	2013	河北省	廊坊市	霸州市	12.2134	0	0.00131	12.9716	4.70048	14.8682	12.5429	4.04305	0.0534711	0.685217	0.078591
131081	2014	河北省	廊坊市	霸州市	12.1816	0	0.001391	14.7045	4.70048	14.8899	12.4682	4.02535	0.0534728	0.638393	0.0797631
131081	2015	河北省	廊坊市	霸州市	12.1812	0	0.001802	13.8982	4.70048	15.0103	12.7832	3.91202	0.0516215	0.621887	0.0804239
131081	2016	河北省	廊坊市	霸州市	12.262	0	0.001778	13.7333	4.34381	15.275	12.8557	3.91202	0.045035	0.615227	0.0810848
131081	2017	河北省	廊坊市	霸州市	12.153	0	0.001299	14.3922	4.34381	15.3858	13.0813	3.78419	0.0295036	0.585126	0.0814215
131081	2018	河北省	廊坊市	霸州市	12.0717	0	0.001822	13.8763	4.35671	15.3781	13.4759	3.68888	0.0328383	0.448444	0.0818342
131081	2019	河北省	廊坊市	霸州市	12.0268	0	0.001003	14.3493	4.33073	15.4229	13.3389	3.58352	0.0288727	0.51146	0.0820998
131081	2020	河北省	廊坊市	霸州市	12.063	0	0.001295	13.964	4.30407	15.491	13.4628	3.46574	0.0282157	0.518646	0.0822544
131081	2021	河北省	廊坊市	霸州市	12.0764	0	0.001875	13.9732	4.27667	15.5607	13.1144	3.3322	0.0248331	0.534845	0.0821696
131082	2010	河北省	廊坊市	三河市	12.4386	0	0.001597	13.0639	4.43082	15.1519	12.7571	3.97029	0.0802959	0.56812	0.0837792
131082	2011	河北省	廊坊市	三河市	12.4416	0	0.001563	12.4782	4.45435	15.2083	12.9724	3.97029	0.0784986	0.602675	0.0872473
131082	2012	河北省	廊坊市	三河市	12.3955	0	0.0019	11.8925	4.47734	15.4558	13.1328	3.98898	0.0830835	0.590011	0.0914826
131082	2013	河北省	廊坊市	三河市	12.304	0	0.001484	12.3057	4.49981	15.6681	13.2934	3.93183	0.0702973	0.591945	0.0943849
131082	2014	河北省	廊坊市	三河市	12.2922	0	0.001447	13.9931	4.52179	15.8689	13.1998	3.95124	0.0684026	0.519132	0.0976341
131082	2015	河北省	廊坊市	三河市	12.2395	0	0.001634	13.1982	4.5326	16.1118	14.0418	3.91202	0.0685284	0.481549	0.10276
131082	2016	河北省	廊坊市	三河市	12.0672	0	0.001976	12.9522	3.80666	16.4787	13.8324	3.68888	0.0667468	0.501402	0.109038
131082	2017	河北省	廊坊市	三河市	11.7375	0	0.00149	13.5983	3.78419	16.5782	13.532	3.3673	0.0300699	0.522295	0.114463
131082	2018	河北省	廊坊市	三河市	11.7312	0	0.001751	13.0544	3.7612	16.6491	13.7345	3.3673	0.0340482	0.425459	0.113725
131082	2019	河北省	廊坊市	三河市	11.7745	0	0.001372	13.5618	3.71357	16.6697	13.7871	3.3322	0.0366228	0.267376	0.116232
131082	2020	河北省	廊坊市	三河市	11.7758	0	0.001259	12.9271	3.66356	16.6907	13.797	3.29584	0.0362168	0.273084	0.117401
131082	2021	河北省	廊坊市	三河市	11.7979	0	0.002293	13.0255	3.61092	16.7034	13.7769	3.2581	0.0324207	0.278975	0.121293
131102	2010	河北省	衡水市	桃城区	11.5174	0	0.001438	13.4817	3.85015	0	11.4792	3.43399	0.106077	0.336303	0.0783029
131102	2011	河北省	衡水市	桃城区	11.605	0	0.001088	13.2652	3.8712	0	11.6368	3.43399	0.0977642	0.335821	0.0848303
131102	2012	河北省	衡水市	桃城区	11.6856	0	0.001767	13.0487	3.95124	0	11.7729	3.43399	0.0903816	0.335393	0.0913577
131102	2013	河北省	衡水市	桃城区	11.7601	0	0.00162	13.2669	3.95124	0	11.8926	3.43399	0.0837813	0.335009	0.0978851
131102	2014	河北省	衡水市	桃城区	11.8295	0	0.001034	14.8825	3.95124	0	11.9996	3.43399	0.0778451	0.334665	0.104413
131102	2015	河北省	衡水市	桃城区	11.8944	0	0.001324	13.9173	3.97029	0	12.0962	3.43399	0.0724777	0.334354	0.11094
131102	2016	河北省	衡水市	桃城区	11.9553	0	0.001901	13.8746	3.61092	0	12.109	3.43399	0.067601	0.334071	0.117467
131102	2017	河北省	衡水市	桃城区	12.1583	0	0.001222	14.3365	3.61092	0	12.2986	3.52636	0.0536256	0.329664	0.118825
131102	2018	河北省	衡水市	桃城区	12.0923	0	0.00113	14.067	3.52636	0	12.3885	3.43399	0.0451297	0.260014	0.126658
131102	2019	河北省	衡水市	桃城区	12.1214	0	0.000987	14.3289	3.55535	0	12.5045	3.43399	0.0392748	0.212019	0.132376
131102	2020	河北省	衡水市	桃城区	12.1298	0	0.001372	14.0661	3.58352	0	12.5495	3.43399	0.041442	0.222315	0.138094
131102	2021	河北省	衡水市	桃城区	12.1222	0	0.00206	14.3931	3.61092	16.1365	12.4361	3.43399	0.0394299	0.240936	0.143812
131103	2010	河北省	衡水市	冀州区	12.357	0	0.001458	13.5399	4.30407	12.6583	11.4388	4.29046	0.178988	0.518708	0.0399891
131103	2011	河北省	衡水市	冀州区	12.306	0	0.00112	13.3902	4.26268	12.8754	11.673	4.29046	0.178238	0.549376	0.0394527
131103	2012	河北省	衡水市	冀州区	12.3077	0	0.001842	13.2405	4.29046	13.0998	11.8082	4.29046	0.172999	0.551712	0.0394527
131103	2013	河北省	衡水市	冀州区	12.3033	0	0.001508	13.5001	4.30407	13.4309	11.9261	4.29046	0.115095	0.580865	0.0396925
131103	2014	河北省	衡水市	冀州区	12.284	0	0.00105	15.0061	4.30407	13.5881	12.1734	4.30407	0.108451	0.521981	0.0399089
131103	2015	河北省	衡水市	冀州区	12.2873	0	0.001236	13.9909	4.33073	13.6662	12.3236	4.27667	0.105193	0.488919	0.0394875
131103	2016	河北省	衡水市	冀州区	12.3351	0	0.001895	13.9421	4.12713	13.8014	12.5315	4.26268	0.102462	0.48128	0.0396014
131103	2017	河北省	衡水市	冀州区	12.6582	0	0.00127	14.4191	4.2485	13.9346	12.3726	4.41884	0.112306	0.452225	0.0395786
131103	2018	河北省	衡水市	冀州区	12.6231	0	0.001143	14.2281	4.30407	13.9966	12.4649	4.38203	0.109174	0.446968	0.0393371
131103	2019	河北省	衡水市	冀州区	12.7344	0	0.001009	14.4741	4.31749	14.1085	12.5428	4.36945	0.109749	0.276373	0.0393075
131103	2020	河北省	衡水市	冀州区	12.8607	0	0.001565	14.1644	4.33073	14.219	12.5427	4.35671	0.107886	0.274662	0.038492
131103	2021	河北省	衡水市	冀州区	12.9162	0	0.002226	14.5293	4.34381	14.294	12.4488	4.34381	0.109417	0.30654	0.0384966
131121	2010	河北省	衡水市	枣强县	12.7256	0	0.001527	13.4513	3.71357	12.582	11.3462	4.39445	0.286258	0.469668	0.0447072
131121	2011	河北省	衡水市	枣强县	12.7682	0	0.001213	13.3732	3.58352	12.832	11.4771	4.39445	0.248939	0.534224	0.0447514
131121	2012	河北省	衡水市	枣强县	12.771	0	0.001782	13.2951	3.63759	13.0877	11.6973	4.39445	0.235259	0.531501	0.0444199
131121	2013	河北省	衡水市	枣强县	12.7566	0	0.001616	13.5752	3.68888	13.2676	11.8349	4.39445	0.156083	0.570649	0.0450166
131121	2014	河北省	衡水市	枣强县	12.7323	0	0.001147	15.0504	3.73767	13.4961	12.1329	4.39445	0.147558	0.566664	0.0453591
131121	2015	河北省	衡水市	枣强县	12.6898	0	0.001258	14.0265	3.73767	13.7329	12.3311	4.35671	0.129096	0.549658	0.0452044
131121	2016	河北省	衡水市	枣强县	12.7557	0	0.001868	14.0791	3.7612	13.9692	12.4042	4.35671	0.129309	0.543683	0.0450497
131121	2017	河北省	衡水市	枣强县	13.0175	0	0.001293	14.5015	3.80666	14.0931	12.3602	4.49981	0.125504	0.555265	0.0439779
131121	2018	河北省	衡水市	枣强县	13.0409	0	0.001157	14.3097	3.8712	14.1923	12.5964	4.51086	0.144723	0.508278	0.0447746
131121	2019	河北省	衡水市	枣强县	13.0601	0	0.001043	14.5259	3.91202	14.3531	12.7313	4.51086	0.120856	0.368315	0.0447547
131121	2020	河北省	衡水市	枣强县	13.0767	0	0.001617	14.1747	3.95124	14.4276	12.7749	4.51086	0.125595	0.309423	0.044063
131121	2021	河北省	衡水市	枣强县	13.081	0	0.002273	14.5068	3.98898	14.5046	12.6777	4.51086	0.126495	0.322541	0.0438674
131122	2010	河北省	衡水市	武邑县	12.5992	0	0.00146	13.4997	3.82864	12.1301	11.2254	4.34381	0.394028	0.361175	0.0396394
131122	2011	河北省	衡水市	武邑县	12.6329	0	0.001151	13.3133	3.8712	12.5209	11.481	4.34381	0.302043	0.497918	0.0396635
131122	2012	河北省	衡水市	武邑县	12.6348	0	0.001709	13.1269	3.89182	12.6592	11.52	4.34381	0.303703	0.4906	0.0395433
131122	2013	河北省	衡水市	武邑县	12.6213	0	0.001774	13.376	3.91202	12.9028	11.7827	4.34381	0.231364	0.53535	0.0399399
131122	2014	河北省	衡水市	武邑县	12.56	0	0.001102	15.024	3.95124	13.1677	11.9318	4.30407	0.262173	0.402203	0.0389904
131122	2015	河北省	衡水市	武邑县	12.496	0	0.001475	14.0095	4.00733	13.339	11.8863	4.2485	0.26708	0.374959	0.040375
131122	2016	河北省	衡水市	武邑县	12.4998	0	0.001905	14.0221	3.80666	13.3999	12.103	4.23411	0.260625	0.367983	0.0404625
131122	2017	河北省	衡水市	武邑县	12.7763	0	0.001245	14.4818	3.91202	13.538	12.1675	4.43082	0.276455	0.359983	0.0387
131122	2018	河北省	衡水市	武邑县	12.779	0	0.001217	14.1876	4.07754	13.6052	12.3513	4.44265	0.286669	0.333896	0.0398125
131122	2019	河北省	衡水市	武邑县	12.749	0	0.001038	14.478	4.07754	13.6418	12.3947	4.39445	0.309879	0.189682	0.0396963
131122	2020	河北省	衡水市	武邑县	12.7573	0	0.001315	14.1936	4.07754	13.8322	12.6048	4.34381	0.30933	0.186679	0.0389512
131122	2021	河北省	衡水市	武邑县	12.7754	0	0.002075	14.4565	4.07754	13.9408	12.3441	4.29046	0.288529	0.225032	0.0388265
131123	2010	河北省	衡水市	武强县	12.4233	0	0.001471	13.4907	3.93183	11.8629	10.9313	3.89182	0.25094	0.496943	0.0494131
131123	2011	河北省	衡水市	武强县	12.4402	0	0.001201	13.2297	3.95124	12.0175	11.022	3.89182	0.238251	0.514794	0.0494357
131123	2012	河北省	衡水市	武强县	12.4387	0	0.001648	12.9686	3.97029	12.2805	11.3124	3.91202	0.233262	0.510443	0.0494357
131123	2013	河北省	衡水市	武强县	12.4183	0	0.001746	13.2077	4.02535	12.4624	11.5324	3.91202	0.174351	0.532493	0.0499549
131123	2014	河北省	衡水市	武强县	12.3892	0	0.001101	14.8885	4.02535	12.6432	11.5087	3.89182	0.163367	0.501431	0.0502709
131123	2015	河北省	衡水市	武强县	12.3656	0	0.001689	13.9377	4.06044	12.8566	11.9708	3.85015	0.148489	0.493399	0.0495485
131123	2016	河北省	衡水市	武强县	12.3803	0	0.001938	13.9116	4.04305	13.0207	11.8483	3.82864	0.139169	0.518446	0.0492777
131123	2017	河北省	衡水市	武强县	12.3898	0	0.001236	14.3805	4.06044	13.1306	11.9089	3.85015	0.119472	0.491958	0.0488262
131123	2018	河北省	衡水市	武强县	12.3809	0	0.001357	14.0654	4.07754	13.2442	12.1289	3.80666	0.123594	0.459271	0.0488217
131123	2019	河北省	衡水市	武强县	12.3737	0	0.001008	14.3623	4.09434	13.4025	12.1093	3.78419	0.157502	0.320738	0.0485779
131123	2020	河北省	衡水市	武强县	12.4295	0	0.001273	14.0987	4.11087	13.5423	12.2875	3.7612	0.154355	0.338277	0.0472415
131123	2021	河北省	衡水市	武强县	13.4327	0	0.001963	14.3481	4.12713	13.676	12.1196	3.73767	0.152876	0.380279	0.0467269
131124	2010	河北省	衡水市	饶阳县	12.3389	0	0.001476	13.3959	4.26268	11.9475	11.0427	4.18965	0.353708	0.380763	0.0506119
131124	2011	河北省	衡水市	饶阳县	12.3499	0	0.001369	13.1023	4.33073	12.1019	11.1608	4.20469	0.33472	0.413445	0.0508741
131124	2012	河北省	衡水市	饶阳县	12.3424	0	0.001666	12.8088	4.36945	12.2812	11.3313	4.17439	0.341484	0.396575	0.0506993
131124	2013	河北省	衡水市	饶阳县	12.3214	0	0.001595	13.0271	4.39445	12.3437	11.5018	4.17439	0.343001	0.388039	0.0512762
131124	2014	河北省	衡水市	饶阳县	12.2811	0	0.001115	14.6445	4.39445	12.5285	11.7725	4.15888	0.319983	0.36788	0.0516608
131124	2015	河北省	衡水市	饶阳县	12.2777	0	0.001836	13.8015	4.39445	12.7054	11.902	4.15888	0.360236	0.316377	0.0510315
131124	2016	河北省	衡水市	饶阳县	12.2856	1	0.001958	13.7232	3.93183	12.9407	12.0897	4.12713	0.365131	0.306503	0.0512063
131124	2017	河北省	衡水市	饶阳县	12.3085	1	0.001198	14.1504	3.95124	13.086	12.0302	4.15888	0.364214	0.290361	0.0497552
131124	2018	河北省	衡水市	饶阳县	12.2983	1	0.001401	13.8536	3.93183	13.2969	12.2401	4.12713	0.349735	0.279416	0.0508514
131124	2019	河北省	衡水市	饶阳县	12.2679	1	0.000925	14.1078	3.97029	13.3596	12.3675	4.12713	0.353857	0.175706	0.0505822
131124	2020	河北省	衡水市	饶阳县	12.2839	1	0.00132	13.8501	4.00733	13.5806	12.4734	4.12713	0.368183	0.164222	0.050028
131124	2021	河北省	衡水市	饶阳县	12.4661	1	0.00183	14.1961	4.04305	13.7192	12.2171	4.12713	0.339311	0.194215	0.0498252
131125	2010	河北省	衡水市	安平县	12.4022	0	0.001417	13.3483	3.78419	12.8006	11.2438	3.91202	0.15288	0.550628	0.0664919
131125	2011	河北省	衡水市	安平县	12.4574	0	0.001443	13.04	3.82864	13.0637	11.4506	3.91202	0.142676	0.559944	0.0663306
131125	2012	河北省	衡水市	安平县	12.4561	0	0.001729	12.7316	3.8712	13.3338	11.5504	3.91202	0.144543	0.538486	0.0667339
131125	2013	河北省	衡水市	安平县	12.4368	0	0.00157	12.9417	3.8712	13.5758	11.8233	3.89182	0.110835	0.544621	0.0674194
131125	2014	河北省	衡水市	安平县	12.4171	0	0.001077	14.5274	3.8712	13.7885	12.13	3.8712	0.101686	0.53152	0.068202
131125	2015	河北省	衡水市	安平县	12.2524	0	0.001812	13.7439	3.91202	13.9607	12.148	3.7612	0.0891615	0.495921	0.0677621
131125	2016	河北省	衡水市	安平县	12.2181	0	0.001912	13.6304	3.58352	14.0964	12.2609	3.7612	0.0918788	0.510787	0.0681616
131125	2017	河北省	衡水市	安平县	12.2949	0	0.001126	14.0601	3.61092	14.182	12.2707	3.78419	0.0885443	0.517299	0.0675151
131125	2018	河北省	衡水市	安平县	12.2965	0	0.001369	13.7718	3.66356	14.259	12.5077	3.7612	0.0816207	0.505923	0.0678972
131125	2019	河北省	衡水市	安平县	12.2965	0	0.000938	14.015	3.68888	14.3711	12.5709	3.7612	0.100362	0.383147	0.0679456
131125	2020	河北省	衡水市	安平县	12.3091	0	0.001369	13.7575	3.71357	14.4386	12.7087	3.7612	0.131348	0.343851	0.0672077
131125	2021	河北省	衡水市	安平县	12.2857	0	0.001804	14.1443	3.73767	14.5946	12.5801	3.7612	0.100615	0.400045	0.0671371
131126	2010	河北省	衡水市	故城县	12.7	0	0.001561	13.4605	4.95583	12.5344	11.3241	4.51086	0.328556	0.352681	0.0543146
131126	2011	河北省	衡水市	故城县	12.7103	0	0.001263	13.4827	4.95583	12.792	11.6132	4.52179	0.312066	0.376794	0.054729
131126	2012	河北省	衡水市	故城县	12.7098	0	0.001731	13.5049	4.96284	12.9071	11.744	4.5326	0.310484	0.366631	0.054729
131126	2013	河北省	衡水市	故城县	12.6972	0	0.001688	13.8152	4.94876	13.1911	11.9284	4.52179	0.243584	0.39074	0.0558236
131126	2014	河北省	衡水市	故城县	12.6763	0	0.001251	15.2005	4.94164	13.4375	12.3162	4.51086	0.219933	0.357894	0.0563443
131126	2015	河北省	衡水市	故城县	12.5986	0	0.001285	14.1017	4.94876	13.5464	12.3485	4.45435	0.231245	0.308507	0.0563018
131126	2016	河北省	衡水市	故城县	12.6337	0	0.001816	14.1962	4.66344	13.6632	12.229	4.43082	0.215558	0.353754	0.0564293
131126	2017	河北省	衡水市	故城县	12.8901	0	0.00137	14.6087	4.70953	13.8088	12.3779	4.57471	0.174951	0.332518	0.0529543
131126	2018	河北省	衡水市	故城县	12.8611	0	0.001204	14.4578	4.75359	13.8708	12.6117	4.55388	0.177658	0.360345	0.0559171
131126	2019	河北省	衡水市	故城县	12.8907	0	0.001115	14.7455	4.76217	14.008	12.6917	4.55388	0.229005	0.262052	0.0559129
131126	2020	河北省	衡水市	故城县	12.9177	0	0.001599	14.3323	4.77068	14.1916	12.8637	4.55388	0.235086	0.246585	0.0550574
131126	2021	河北省	衡水市	故城县	12.3045	0	0.002269	14.7102	4.77912	14.3555	12.7872	4.55388	0.2293	0.27916	0.0549416
131127	2010	河北省	衡水市	景县	13.257	0	0.001452	13.5351	4.61512	12.7685	11.5036	4.79579	0.218601	0.548827	0.0451515
131127	2011	河北省	衡水市	景县	13.309	0	0.00122	13.4373	4.65396	13.0574	11.622	4.79579	0.194049	0.586573	0.0454545
131127	2012	河北省	衡水市	景县	13.3108	0	0.001779	13.3395	4.69135	13.2685	11.8006	4.78749	0.190043	0.583649	0.0457071
131127	2013	河北省	衡水市	景县	13.2887	0	0.001869	13.6014	4.70953	13.5537	11.9632	4.78749	0.135545	0.599793	0.0462879
131127	2014	河北省	衡水市	景县	13.2677	0	0.00118	15.1965	4.7185	13.6525	12.2291	4.77912	0.124421	0.568437	0.046734
131127	2015	河北省	衡水市	景县	13.2461	0	0.00141	14.0882	4.75359	13.8725	12.3709	4.74493	0.112309	0.532447	0.0466498
131127	2016	河北省	衡水市	景县	13.2907	0	0.001863	14.1473	4.45435	14.029	12.4356	4.7362	0.107523	0.532997	0.0467677
131127	2017	河北省	衡水市	景县	13.5403	0	0.001358	14.5835	4.62497	14.0993	12.4843	4.90527	0.104051	0.530894	0.0453367
131127	2018	河北省	衡水市	景县	13.4862	0	0.001259	14.3169	4.70953	14.0139	12.5425	4.83628	0.109991	0.498116	0.046096
131127	2019	河北省	衡水市	景县	13.5416	0	0.001131	14.5844	4.7185	14.0919	12.8071	4.85203	0.11158	0.360628	0.0460008
131127	2020	河北省	衡水市	景县	13.5618	0	0.001407	14.2667	4.72739	14.2049	12.8694	4.86753	0.112015	0.349548	0.0450968
131127	2021	河北省	衡水市	景县	12.9234	0	0.002187	14.5538	4.7362	14.3013	12.7358	4.8828	0.103073	0.387866	0.0447811
131128	2010	河北省	衡水市	阜城县	12.6183	0	0.001452	13.6572	4.15888	11.872	11.0574	4.2485	0.250426	0.540318	0.0511367
131128	2011	河北省	衡水市	阜城县	12.6696	0	0.001314	13.4326	4.18965	12.161	11.2985	4.26268	0.250288	0.562271	0.051223
131128	2012	河北省	衡水市	阜城县	12.6658	0	0.001758	13.208	4.26268	12.3228	11.3909	4.26268	0.256208	0.55707	0.0507914
131128	2013	河北省	衡水市	阜城县	12.6391	0	0.001942	13.4638	4.29046	12.6112	11.6288	4.2485	0.214086	0.560917	0.051295
131128	2014	河北省	衡水市	阜城县	12.6167	0	0.001149	15.2174	4.30407	12.898	12.0335	4.26268	0.210129	0.525467	0.0514101
131128	2015	河北省	衡水市	阜城县	12.6016	0	0.001601	14.1707	4.31749	13.1404	12.0622	4.23411	0.237604	0.449886	0.0512086
131128	2016	河北省	衡水市	阜城县	12.6232	0	0.001818	14.2036	4.00733	13.2964	12.0036	4.2485	0.208592	0.511382	0.0513237
131128	2017	河北省	衡水市	阜城县	12.689	0	0.001408	14.7132	4.12713	13.4089	12.1463	4.33073	0.211179	0.432055	0.0494245
131128	2018	河北省	衡水市	阜城县	12.6705	0	0.001391	14.3551	4.18965	13.5414	12.3952	4.30407	0.225858	0.438048	0.0509813
131128	2019	河北省	衡水市	阜城县	12.6934	0	0.001138	14.7055	4.20469	13.6433	12.458	4.27667	0.23599	0.282366	0.0509151
131128	2020	河北省	衡水市	阜城县	12.6688	0	0.001286	14.4335	4.21951	13.8074	12.5375	4.2485	0.246475	0.262695	0.0499036
131128	2021	河北省	衡水市	阜城县	13.5676	0	0.002079	14.5974	4.23411	13.9419	12.3981	4.21951	0.224074	0.300121	0.0496403
131182	2010	河北省	衡水市	深州市	13.3033	0	0.001409	13.4581	5.35659	12.7562	11.4116	4.77912	0.276596	0.49236	0.0457189
131182	2011	河北省	衡水市	深州市	13.3734	0	0.00111	13.1994	5.36598	12.9108	11.6126	4.78749	0.262878	0.514892	0.0457028
131182	2012	河北省	衡水市	深州市	13.3794	0	0.001753	12.9407	5.37528	13.1494	11.8252	4.77912	0.25977	0.509454	0.0458635
131182	2013	河北省	衡水市	深州市	13.3568	0	0.001615	13.1435	5.32788	13.3316	11.8927	4.75359	0.239957	0.508163	0.0460321
131182	2014	河北省	衡水市	深州市	13.3389	0	0.001044	14.7527	5.32788	13.5035	12.2855	4.76217	0.242795	0.413721	0.0463614
131182	2015	河北省	衡水市	深州市	13.3448	0	0.001556	13.8801	5.33272	13.6449	12.4198	4.75359	0.209637	0.383732	0.0462731
131182	2016	河北省	衡水市	深州市	13.3825	0	0.001949	13.8028	5.09375	13.7412	12.4342	4.74493	0.201961	0.372396	0.0463454
131182	2017	河北省	衡水市	深州市	13.4632	0	0.001191	14.2689	5.09987	13.9298	12.501	4.81218	0.196822	0.36848	0.0459197
131182	2018	河北省	衡水市	深州市	13.3893	0	0.001232	13.9817	5.10595	14.1267	12.7381	4.77068	0.212758	0.323106	0.0455984
131182	2019	河北省	衡水市	深州市	13.4059	0	0.00096	14.2435	5.11199	14.2987	12.8915	4.77068	0.243331	0.266092	0.0454217
131182	2020	河北省	衡水市	深州市	13.4277	0	0.001335	13.985	5.11799	14.426	12.8453	4.77068	0.249946	0.264715	0.0443157
131182	2021	河北省	衡水市	深州市	12.69	0	0.001934	14.3379	5.12396	14.5292	12.7816	4.77068	0.229097	0.311957	0.0439357
150102	2010	内蒙古自治区	呼和浩特市	新城区	9.87663	0	0.001263	8.14323	2.89037	0	11.7369	1.94591	0.00427128	0.131808	0.0516057
150102	2011	内蒙古自治区	呼和浩特市	新城区	9.6276	0	0.000717	7.23289	2.70805	0	11.9046	1.94591	0.00436715	0.133608	0.0525029
150102	2012	内蒙古自治区	呼和浩特市	新城区	9.11482	0	0.001364	6.32254	2.48491	0	11.8796	1.94591	0.00422522	0.130301	0.0526943
150102	2013	内蒙古自治区	呼和浩特市	新城区	8.41494	0	0.001219	7.15537	2.19722	0	12.0839	0.693147	0.00417474	0.126455	0.0570151
150102	2014	内蒙古自治区	呼和浩特市	新城区	8.05516	0	0.001215	8.19955	1.79176	0	12.1624	0.693147	0.00356911	0.119215	0.0582859
150102	2015	内蒙古自治区	呼和浩特市	新城区	7.52726	0	0.001148	7.63051	1.38629	0	12.4229	0.693147	0.00307642	0.103193	0.0594735
150102	2016	内蒙古自治区	呼和浩特市	新城区	7.54539	0	0.001445	6.87036	1.38629	0	12.9729	0	0.00253007	0.100929	0.0602163
150102	2017	内蒙古自治区	呼和浩特市	新城区	7.12287	0	0.001019	7.90389	1.09861	0	12.7411	0	0.00273793	0.112118	0.0613616
150102	2018	内蒙古自治区	呼和浩特市	新城区	6.9575	0	0.001368	7.43399	1.09861	0	12.4818	0	0.00298173	0.125251	0.0627882
150102	2019	内蒙古自治区	呼和浩特市	新城区	6.82437	0	0.001242	7.33081	0.693147	0	12.4196	0	0.00327208	0.140881	0.0645023
150102	2020	内蒙古自治区	呼和浩特市	新城区	6.63332	0	0.001032	6.88652	0	0	12.8468	0	0.00367157	0.120339	0.0665023
150102	2021	内蒙古自治区	呼和浩特市	新城区	6.66313	0	0.000915	7.89917	0	0	13.1452	-0.100926	0.00380688	0.0935295	0.0685747
150103	2010	内蒙古自治区	呼和浩特市	回民区	8.15364	0	0.00124	8.07066	0	0	11.296	0	0.00181094	0.17909	0.135629
150103	2011	内蒙古自治区	呼和浩特市	回民区	8.19174	0	0.000695	7.19132	0	0	11.7717	0	0.00183117	0.189654	0.13676
150103	2012	内蒙古自治区	呼和浩特市	回民区	8.03008	0	0.001422	6.31199	0	0	11.7104	0	0.00174361	0.194189	0.135069
150103	2013	内蒙古自治区	呼和浩特市	回民区	8.15047	0	0.001214	7.20228	0	0	11.8085	0	0.00186658	0.12683	0.122531
150103	2014	内蒙古自治区	呼和浩特市	回民区	7.85554	0	0.001302	8.19989	0	0	11.8458	0	0.0015607	0.121706	0.123979
150103	2015	内蒙古自治区	呼和浩特市	回民区	7.69621	0	0.001105	7.63987	0	0	11.7529	0	0.00135942	0.105695	0.122237
150103	2016	内蒙古自治区	呼和浩特市	回民区	7.66388	0	0.001404	6.88631	0	0	12.0054	0	0.00111647	0.102727	0.121732
150103	2017	内蒙古自治区	呼和浩特市	回民区	6.57925	0	0.001033	7.91776	0	0	11.9211	0	0.00124241	0.102623	0.122113
150103	2018	内蒙古自治区	呼和浩特市	回民区	6.55251	0	0.00146	7.44386	0	0	11.8943	0	0.00139926	0.102492	0.121711
150103	2019	内蒙古自治区	呼和浩特市	回民区	6.61607	0	0.001302	7.34738	0	0	12.5361	0	0.0016008	0.102324	0.118809
150103	2020	内蒙古自治区	呼和浩特市	回民区	6.45205	0	0.001127	6.90381	0	0	12.1864	0	0.00189009	0.124641	0.12318
150103	2021	内蒙古自治区	呼和浩特市	回民区	6.48311	0	0.000918	7.91799	0	0	11.6443	-1.6399	0.00188104	0.127058	0.124451
150104	2010	内蒙古自治区	呼和浩特市	玉泉区	10.5399	0	0.001223	8.08593	1.94591	0	11.1299	1.60944	0.012192	0.357933	0.0959469
150104	2011	内蒙古自治区	呼和浩特市	玉泉区	10.5803	0	0.000627	7.20961	1.94591	0	11.2827	1.60944	0.0123878	0.367508	0.097227
150104	2012	内蒙古自治区	呼和浩特市	玉泉区	10.4404	0	0.001393	6.33328	1.94591	0	11.5875	1.60944	0.0120653	0.361236	0.0957246
150104	2013	内蒙古自治区	呼和浩特市	玉泉区	10.5281	0	0.001068	7.22339	1.94591	0	11.5907	1.60944	0.0142519	0.301939	0.0967536
150104	2014	内蒙古自治区	呼和浩特市	玉泉区	10.2235	0	0.001159	8.21399	2.07944	0	11.7825	1.60944	0.0119234	0.297052	0.0978213
150104	2015	内蒙古自治区	呼和浩特市	玉泉区	10.2239	0	0.00102	7.65918	2.07944	0	11.7696	1.60944	0.0103446	0.265389	0.0976618
150104	2016	内蒙古自治区	呼和浩特市	玉泉区	10.2243	0	0.001345	6.9056	1.94591	0	11.8915	1.60944	0.00919422	0.259872	0.0978551
150104	2017	内蒙古自治区	呼和浩特市	玉泉区	10.2489	0	0.000942	7.93194	1.94591	0	12.144	1.60944	0.00942092	0.272257	0.0975845
150104	2018	内蒙古自治区	呼和浩特市	玉泉区	10.2612	0	0.001384	7.45984	1.94591	0	11.9043	1.60944	0.00965822	0.285203	0.0978068
150104	2019	内蒙古自治区	呼和浩特市	玉泉区	10.575	0	0.001143	7.36826	1.94591	0	12.1428	1.79176	0.00990619	0.298749	0.0984106
150104	2020	内蒙古自治区	呼和浩特市	玉泉区	10.5925	0	0.000958	6.92898	1.94591	0	12.0427	1.79176	0.0100774	0.333046	0.100816
150104	2021	内蒙古自治区	呼和浩特市	玉泉区	10.5946	0	0.000815	7.94002	1.94591	0	11.9314	1.84039	0.0102725	0.365251	0.103649
150105	2010	内蒙古自治区	呼和浩特市	赛罕区	11.5732	0	0.001247	8.14977	2.83321	0	12.0105	3.46574	0.0520574	0.241106	0.0398439
150105	2011	内蒙古自治区	呼和浩特市	赛罕区	11.4178	0	0.000665	7.24572	2.77259	0	12.2792	3.46574	0.0528182	0.235083	0.0406732
150105	2012	内蒙古自治区	呼和浩特市	赛罕区	11.2376	0	0.001384	6.34167	2.70805	0	12.5179	3.46574	0.0480936	0.23188	0.0406576
150105	2013	内蒙古自治区	呼和浩特市	赛罕区	11.3446	0	0.001065	7.17522	2.70805	0	12.5588	3.46574	0.0404594	0.342809	0.0429482
150105	2014	内蒙古自治区	呼和浩特市	赛罕区	11.0301	0	0.001103	8.20644	3.4012	0	12.6192	3.46574	0.0358015	0.332439	0.043882
150105	2015	内蒙古自治区	呼和浩特市	赛罕区	11.0269	0	0.001061	7.64352	3.29584	0	12.8942	3.46574	0.0336349	0.259268	0.0457112
150105	2016	内蒙古自治区	呼和浩特市	赛罕区	11.0282	0	0.001351	6.88656	3.43399	0	12.8649	3.46574	0.0282928	0.261544	0.0472976
150105	2017	内蒙古自治区	呼和浩特市	赛罕区	11.2864	0	0.000936	7.91303	2.70805	0	12.6867	3.46574	0.0267318	0.286319	0.0488976
150105	2018	内蒙古自治区	呼和浩特市	赛罕区	11.2973	0	0.001347	7.4452	2.70805	0	12.6909	3.46574	0.0253395	0.308416	0.0509854
150105	2019	内蒙古自治区	呼和浩特市	赛罕区	11.7835	0	0.001106	7.34603	3.4012	0	12.8632	3.4012	0.02409	0.328248	0.0528566
150105	2020	内蒙古自治区	呼和浩特市	赛罕区	11.7822	0	0.000968	6.90694	3.29584	0	12.9154	3.4012	0.0273199	0.31156	0.0549961
150105	2021	内蒙古自治区	呼和浩特市	赛罕区	11.7898	0	0.000861	7.91546	3.43399	0	12.965	3.44913	0.0273623	0.263747	0.0568124
150121	2010	内蒙古自治区	呼和浩特市	土默特左旗	12.9973	0	0.00124	7.72727	3.97029	11.8113	11.8656	4.39445	0.19466	0.394208	0.0134108
150121	2011	内蒙古自治区	呼和浩特市	土默特左旗	12.9613	0	0.000697	6.99348	4.09434	12.1118	12.1425	4.40672	0.193016	0.424166	0.0135324
150121	2012	内蒙古自治区	呼和浩特市	土默特左旗	13.0172	0	0.001528	6.25968	4.11087	12.3961	12.34	4.41884	0.176462	0.455729	0.0129471
150121	2013	内蒙古自治区	呼和浩特市	土默特左旗	13.1744	0	0.001182	7.42281	4.20469	12.6816	12.3981	4.51086	0.198554	0.382225	0.0131306
150121	2014	内蒙古自治区	呼和浩特市	土默特左旗	13.1699	0	0.001296	8.22825	4.21951	12.8082	12.4069	4.65396	0.179638	0.370482	0.0133924
150121	2015	内蒙古自治区	呼和浩特市	土默特左旗	13.1504	0	0.001059	7.69637	4.30407	13.1098	12.6138	4.65396	0.164544	0.338465	0.0132297
150121	2016	内蒙古自治区	呼和浩特市	土默特左旗	13.1543	0	0.001372	6.96732	4.33073	13.1035	12.8233	4.66344	0.141643	0.337805	0.0132333
150121	2017	内蒙古自治区	呼和浩特市	土默特左旗	11.2745	0	0.001034	8.00507	4.14313	13.1707	12.6482	4.64439	0.18216	0.278133	0.0131175
150121	2018	内蒙古自治区	呼和浩特市	土默特左旗	13.3048	0	0.001624	7.49946	3.91202	13.2856	12.6851	4.65396	0.11841	0.441812	0.0131425
150121	2019	内蒙古自治区	呼和浩特市	土默特左旗	13.3853	0	0.001295	7.43419	3.61092	13.4414	12.473	4.64439	0.183818	0.375764	0.0131486
150121	2020	内蒙古自治区	呼和浩特市	土默特左旗	13.4023	0	0.001065	6.99406	3.17805	13.5511	12.7362	4.63473	0.202479	0.359975	0.0129877
150121	2021	内蒙古自治区	呼和浩特市	土默特左旗	13.4181	0	0.000909	8.01657	2.3979	13.5881	12.9038	4.59122	0.177692	0.465563	0.0128659
150122	2010	内蒙古自治区	呼和浩特市	托克托县	12.3619	0	0.001345	7.97572	3.68888	13.1848	11.8281	3.97029	0.0883543	0.746605	0.0155909
150122	2011	内蒙古自治区	呼和浩特市	托克托县	12.3934	0	0.00075	7.29107	3.71357	13.2057	12.0113	4.00733	0.0879909	0.749995	0.0156894
150122	2012	内蒙古自治区	呼和浩特市	托克托县	12.3935	0	0.001613	6.60642	3.73767	13.4368	12.0332	4.00733	0.0846104	0.757146	0.0158264
150122	2013	内蒙古自治区	呼和浩特市	托克托县	12.4306	0	0.001439	7.77403	3.7612	13.529	12.2906	4.02535	0.0944853	0.726965	0.015834
150122	2014	内蒙古自治区	呼和浩特市	托克托县	12.4443	0	0.001249	8.46709	3.80666	13.6471	12.3605	4.00733	0.0887858	0.716132	0.0157578
150122	2015	内蒙古自治区	呼和浩特市	托克托县	12.4352	0	0.001051	8.02487	3.8712	13.3897	12.3734	4.04305	0.0872809	0.689029	0.0153864
150122	2016	内蒙古自治区	呼和浩特市	托克托县	12.4446	0	0.001455	7.29175	3.89182	13.5357	12.4637	4.09434	0.0770098	0.692881	0.0144815
150122	2017	内蒙古自治区	呼和浩特市	托克托县	13.2486	0	0.001339	8.24981	3.78419	13.6637	12.2986	4.09434	0.12251	0.547136	0.0143679
150122	2018	内蒙古自治区	呼和浩特市	托克托县	12.6118	0	0.001748	7.77892	3.66356	13.8076	12.3589	4.15888	0.117999	0.542099	0.0143778
150122	2019	内蒙古自治区	呼和浩特市	托克托县	12.6606	0	0.001306	7.76641	3.52636	13.8204	12.1928	4.18965	0.129946	0.451211	0.0143139
150122	2020	内蒙古自治区	呼和浩特市	托克托县	12.7829	0	0.00106	7.36228	3.3673	13.7392	12.2713	4.20469	0.150784	0.413109	0.0141976
150122	2021	内蒙古自治区	呼和浩特市	托克托县	12.8	0	0.000945	8.35518	3.17805	13.8281	11.915	4.17637	0.136219	0.481358	0.0140725
150123	2010	内蒙古自治区	呼和浩特市	和林格尔县	12.1028	0	0.001456	8.15632	3.55535	11.8115	11.649	4.2485	0.134866	0.614724	0.00583358
150123	2011	内蒙古自治区	呼和浩特市	和林格尔县	11.819	0	0.000934	7.4089	3.58352	11.9709	12.0071	4.23411	0.142301	0.596611	0.00589238
150123	2012	内蒙古自治区	呼和浩特市	和林格尔县	11.994	0	0.001733	6.66147	3.61092	12.3196	12.2158	4.2485	0.131002	0.616923	0.0058277
150123	2013	内蒙古自治区	呼和浩特市	和林格尔县	12.1091	0	0.001467	7.62579	3.63759	12.9601	12.2846	4.2485	0.170986	0.498289	0.00594237
150123	2014	内蒙古自治区	呼和浩特市	和林格尔县	12.0706	0	0.001287	8.44058	3.66356	13.15	12.1735	4.18965	0.156795	0.478363	0.00602176
150123	2015	内蒙古自治区	呼和浩特市	和林格尔县	12.0676	0	0.00134	7.95301	3.71357	13.7621	12.2243	4.21951	0.146963	0.452133	0.00582657
150123	2016	内蒙古自治区	呼和浩特市	和林格尔县	12.1506	0	0.001698	7.25945	3.71357	13.1283	12.3503	4.2485	0.128199	0.460018	0.00586427
150123	2017	内蒙古自治区	呼和浩特市	和林格尔县	12.545	0	0.001386	8.19335	3.73767	13.4597	12.4164	4.29046	0.1491	0.425919	0.00587297
150123	2018	内蒙古自治区	呼和浩特市	和林格尔县	12.4352	0	0.001594	7.73998	3.7612	13.5198	12.3485	4.26268	0.121868	0.49724	0.00591647
150123	2019	内蒙古自治区	呼和浩特市	和林格尔县	12.629	0	0.001295	7.70447	3.78419	13.5149	12.3783	4.26268	0.116222	0.489289	0.00594171
150123	2020	内蒙古自治区	呼和浩特市	和林格尔县	12.6937	0	0.001174	7.11936	3.80666	13.6397	12.5545	4.21951	0.126109	0.489372	0.00591328
150123	2021	内蒙古自治区	呼和浩特市	和林格尔县	12.7108	0	0.00117	8.11847	3.82864	13.7914	12.5077	4.22839	0.10455	0.58207	0.00587724
150124	2010	内蒙古自治区	呼和浩特市	清水河县	10.9038	0	0.001384	8.69547	2.56495	11.2753	11.2385	4.14313	0.109478	0.471329	0.00510668
150124	2011	内蒙古自治区	呼和浩特市	清水河县	11.0351	0	0.001056	8.13354	2.70805	11.3952	11.4789	4.14313	0.108822	0.477317	0.00514166
150124	2012	内蒙古自治区	呼和浩特市	清水河县	11.1873	0	0.001673	7.57161	2.77259	11.6065	11.6163	4.11087	0.112516	0.490061	0.00501574
150124	2013	内蒙古自治区	呼和浩特市	清水河县	11.2936	0	0.001522	8.70009	2.83321	11.8791	11.7194	4.11087	0.132466	0.452019	0.00512065
150124	2014	内蒙古自治区	呼和浩特市	清水河县	11.1613	0	0.001205	9.17712	2.89037	12.0882	11.8516	3.98898	0.113483	0.447546	0.0051171
150124	2015	内蒙古自治区	呼和浩特市	清水河县	10.81	0	0.001414	8.9242	2.89037	13.5124	11.6852	3.98898	0.102242	0.416254	0.00503903
150124	2016	内蒙古自治区	呼和浩特市	清水河县	11.1355	0	0.001653	8.20501	2.70805	13.5301	11.8138	3.95124	0.0914538	0.412396	0.00505678
150124	2017	内蒙古自治区	呼和浩特市	清水河县	12.3014	0	0.001506	8.98317	2.77259	12.5272	11.9311	3.95124	0.125153	0.261195	0.00503903
150124	2018	内蒙古自治区	呼和浩特市	清水河县	11.4326	0	0.00153	8.58684	2.83321	12.5506	12.0416	3.7612	0.124165	0.237532	0.00501526
150124	2019	内蒙古自治区	呼和浩特市	清水河县	11.3421	0	0.001348	8.64065	2.89037	12.6113	12.1188	3.66356	0.113365	0.37044	0.00500142
150124	2020	内蒙古自治区	呼和浩特市	清水河县	10.8445	0	0.001074	8.01748	2.94444	12.6778	12.0661	3.4012	0.104265	0.437851	0.00494322
150124	2021	内蒙古自治区	呼和浩特市	清水河县	10.8633	0	0.001173	9.03537	2.99573	12.9385	11.9225	3.49274	0.107394	0.452674	0.0048616
150125	2010	内蒙古自治区	呼和浩特市	武川县	11.3427	0	0.001205	7.27356	3.3322	11.7199	11.4726	4.8752	0.0918594	0.561847	0.00367871
150125	2011	内蒙古自治区	呼和浩特市	武川县	11.991	0	0.000794	6.54896	3.3673	12.1375	11.6513	4.89035	0.0916354	0.568966	0.00367662
150125	2012	内蒙古自治区	呼和浩特市	武川县	12.0518	0	0.001539	5.82436	3.4012	12.3256	11.7289	4.8752	0.128767	0.550114	0.00355988
150125	2013	内蒙古自治区	呼和浩特市	武川县	12.2074	0	0.001204	7.08998	3.43399	12.4436	11.8323	4.8828	0.132802	0.584689	0.0035783
150125	2014	内蒙古自治区	呼和浩特市	武川县	12.2251	0	0.001359	7.95517	3.49651	12.5759	11.9125	4.89784	0.127357	0.553289	0.0035919
150125	2015	内蒙古自治区	呼和浩特市	武川县	12.2113	0	0.001114	7.33645	3.55535	12.8496	11.9839	4.91998	0.115119	0.522413	0.003695
150125	2016	内蒙古自治区	呼和浩特市	武川县	12.1395	0	0.001418	6.62052	3.61092	12.9819	12.053	4.89035	0.105081	0.522972	0.00370782
150125	2017	内蒙古自治区	呼和浩特市	武川县	12.0242	0	0.001069	7.75162	3.49651	13.168	11.9557	4.94164	0.161368	0.2764	0.00367151
150125	2018	内蒙古自治区	呼和浩特市	武川县	12.1952	0	0.001456	7.20816	3.3673	13.1485	11.9483	4.8828	0.168088	0.251291	0.00365442
150125	2019	内蒙古自治区	呼和浩特市	武川县	12.1363	0	0.001272	7.06086	3.21888	13.1565	12.011	4.77912	0.180723	0.241161	0.00361897
150125	2020	内蒙古自治区	呼和浩特市	武川县	12.0633	0	0.001076	6.53351	3.04452	13.2964	12.1109	4.7362	0.180469	0.255859	0.00356652
150125	2021	内蒙古自治区	呼和浩特市	武川县	12.084	0	0.001041	7.62034	2.83321	13.3707	11.8474	4.67413	0.180695	0.293418	0.00352413
150202	2010	内蒙古自治区	包头市	东河区	10.4726	0	0.001009	7.41028	3.09104	0	11.7132	2.19722	0.0140181	0.394002	0.109157
150202	2011	内蒙古自治区	包头市	东河区	10.4953	0	0.000634	6.8368	2.99573	0	11.9302	2.19722	0.0146497	0.382371	0.111213
150202	2012	内蒙古自治区	包头市	东河区	10.6086	0	0.001655	6.26332	3.04452	0	12.0458	2.19722	0.0145882	0.390314	0.112979
150202	2013	内蒙古自治区	包头市	东河区	10.6245	0	0.001293	7.8158	3.04452	0	12.4094	2.07944	0.0153273	0.338713	0.114532
150202	2014	内蒙古自治区	包头市	东河区	10.4556	0	0.000991	8.36518	3.04452	0	12.1152	2.30259	0.014368	0.335104	0.0909085
150202	2015	内蒙古自治区	包头市	东河区	10.6696	0	0.000812	7.83767	3.04452	0	12.1808	2.30259	0.0140051	0.328521	0.0902383
150202	2016	内蒙古自治区	包头市	东河区	10.5653	0	0.000978	7.15101	3.04452	0	12.3135	2.19722	0.0125761	0.318404	0.0888106
150202	2017	内蒙古自治区	包头市	东河区	10.6795	0	0.000939	8.20041	1.94591	0	12.0063	2.30259	0.0144798	0.313021	0.0878936
150202	2018	内蒙古自治区	包头市	东河区	10.5886	0	0.001523	7.60745	0	0	12.1086	2.07944	0.017039	0.305784	0.0869574
150202	2019	内蒙古自治区	包头市	东河区	10.5472	0	0.001122	7.67171	0	0	12.1963	2.07944	0.0206632	0.295535	0.0865298
150202	2020	内蒙古自治区	包头市	东河区	10.571	0	0.000769	7.2917	0	0	12.3515	2.19722	0.0220234	0.318509	0.0857787
150202	2021	内蒙古自治区	包头市	东河区	10.5911	0	0.000674	8.27626	0	0	12.4857	2.17816	0.0211104	0.30816	0.085113
150203	2010	内蒙古自治区	包头市	昆都仑区	8.9629	0	0.000819	7.09665	0	0	12.4174	0.693147	0.0027525	0.521716	0.24214
150203	2011	内蒙古自治区	包头市	昆都仑区	8.9857	0	0.000621	6.54546	0	0	12.6411	0.693147	0.00300407	0.510391	0.245482
150203	2012	内蒙古自治区	包头市	昆都仑区	9.16041	0	0.001407	5.99427	0	0	12.7106	0.693147	0.00317921	0.455703	0.249435
150203	2013	内蒙古自治区	包头市	昆都仑区	9.16346	0	0.001076	7.66382	0	0	12.8793	0.693147	0.00316807	0.426872	0.252425
150203	2014	内蒙古自治区	包头市	昆都仑区	9.11899	0	0.000919	8.2084	0	0	12.946	0	0.00300564	0.411972	0.169239
150203	2015	内蒙古自治区	包头市	昆都仑区	9.32367	0	0.000703	7.61352	0	0	12.9909	0.693147	0.00293734	0.402196	0.169542
150203	2016	内蒙古自治区	包头市	昆都仑区	9.33829	0	0.000805	6.96323	0	0	13.1003	0.693147	0.00264044	0.388856	0.171133
150203	2017	内蒙古自治区	包头市	昆都仑区	9.04299	0	0.000783	8.04451	0	0	12.2812	0.693147	0.00292822	0.383865	0.171661
150203	2018	内蒙古自治区	包头市	昆都仑区	8.97651	0	0.001336	7.43152	0	0	12.674	0.693147	0.00328243	0.377719	0.171847
150203	2019	内蒙古自治区	包头市	昆都仑区	8.9779	0	0.000937	7.47527	0	0	12.7193	0	0.00372935	0.369967	0.173043
150203	2020	内蒙古自治区	包头市	昆都仑区	8.98994	0	0.000745	7.03918	0	0	12.7383	0	0.00397154	0.394249	0.173857
150203	2021	内蒙古自治区	包头市	昆都仑区	8.99144	0	0.000568	8.0554	0	0	12.757	0.276874	0.0035713	0.354713	0.17453
150204	2010	内蒙古自治区	包头市	青山区	8.96214	0	0.000875	7.31742	0	0	12.2651	0	0.00389609	0.517688	0.172221
150204	2011	内蒙古自治区	包头市	青山区	7.932	0	0.000611	6.74901	0	0	12.5668	0	0.0039806	0.535224	0.174964
150204	2012	内蒙古自治区	包头市	青山区	8.19451	0	0.001478	6.18059	0	0	12.6552	0	0.00420621	0.466723	0.177821
150204	2013	内蒙古自治区	包头市	青山区	8.29105	0	0.001135	7.78026	0	0	12.8028	0	0.00421469	0.426776	0.180071
150204	2014	内蒙古自治区	包头市	青山区	8.18116	0	0.000925	8.31998	0	0	12.83	0	0.00396214	0.433258	0.12785
150204	2015	内蒙古自治区	包头市	青山区	7.87055	0	0.000748	7.76869	0	0	12.9323	0	0.00381116	0.417236	0.137221
150204	2016	内蒙古自治区	包头市	青山区	7.29641	0	0.000859	7.10201	0	0	12.9193	0	0.0033933	0.404596	0.139132
150204	2017	内蒙古自治区	包头市	青山区	8.55949	0	0.000824	8.15233	1.09861	0	12.2033	0.693147	0.00468809	0.407881	0.102279
150204	2018	内蒙古自治区	包头市	青山区	8.40604	0	0.001398	7.55704	1.79176	0	12.2489	0.693147	0.00598133	0.411163	0.0941023
150204	2019	内蒙古自治区	包头市	青山区	8.48694	0	0.000997	7.61541	2.19722	0	13.1827	0.693147	0.00727325	0.414441	0.115391
150204	2020	内蒙古自治区	包头市	青山区	7.15149	0	0.000737	7.21836	2.48491	0	12.5449	0	0.00609502	0.37129	0.149007
150204	2021	内蒙古自治区	包头市	青山区	7.18539	0	0.000612	8.20897	2.70805	0	10.3165	-1.08767	0.000319986	0.0593254	0.150801
150205	2010	内蒙古自治区	包头市	石拐区	8.39186	0	0.001049	7.09647	0.693147	0	11.0893	1.09861	0.00951228	0.870393	0.00470434
150205	2011	内蒙古自治区	包头市	石拐区	8.41139	0	0.000743	6.51631	0.693147	0	11.1288	0.693147	0.00916807	0.886027	0.00462549
150205	2012	内蒙古自治区	包头市	石拐区	8.57697	0	0.001586	5.93614	0.693147	0	11.2355	0.693147	0.00855597	0.892874	0.0042707
150205	2013	内蒙古自治区	包头市	石拐区	8.78401	0	0.001234	7.50105	0.693147	0	11.3448	1.09861	0.00917332	0.874487	0.00441524
150205	2014	内蒙古自治区	包头市	石拐区	8.69851	0	0.00114	8.12946	0.693147	0	11.54	1.09861	0.00852076	0.84732	0.00856242
150205	2015	内蒙古自治区	包头市	石拐区	8.71111	0	0.000922	7.55075	0.693147	0	11.4612	1.09861	0.00847871	0.841244	0.00731537
150205	2016	内蒙古自治区	包头市	石拐区	8.7144	0	0.00108	6.85903	0.693147	0	11.2415	1.09861	0.00781247	0.835441	0.00684757
150205	2017	内蒙古自治区	包头市	石拐区	8.88489	0	0.000963	7.97835	0	0	11.361	1.09861	0.00915927	0.81582	0.00654402
150205	2018	内蒙古自治区	包头市	石拐区	8.96891	0	0.001597	7.37916	0	0	11.3383	0.693147	0.0110421	0.78841	0.00611847
150205	2019	内蒙古自治区	包头市	石拐区	9.06138	0	0.00117	7.34057	0	0	11.4058	0.693147	0.0138558	0.747423	0.00620631
150205	2020	内蒙古自治区	包头市	石拐区	9.07681	0	0.000886	6.87303	0	0	11.472	0.693147	0.0157356	0.743322	0.0060749
150205	2021	内蒙古自治区	包头市	石拐区	9.10175	0	0.000817	7.92927	0	0	11.5341	0.582774	0.0142116	0.59159	0.00593758
150207	2010	内蒙古自治区	包头市	九原区	10.98	0	0.000826	7.22379	2.83321	0	12.0019	2.77259	0.047633	0.486458	0.0268161
150207	2011	内蒙古自治区	包头市	九原区	10.9899	0	0.000613	6.66297	2.83321	0	12.1807	2.77259	0.0423197	0.573184	0.0274932
150207	2012	内蒙古自治区	包头市	九原区	10.9395	0	0.001431	6.10216	2.89037	0	12.1743	2.77259	0.0396527	0.575964	0.0283651
150207	2013	内蒙古自治区	包头市	九原区	11.0944	0	0.001107	7.76198	2.89037	0	12.1636	2.83321	0.0400101	0.555371	0.0289918
150207	2014	内蒙古自治区	包头市	九原区	10.9125	0	0.000901	8.29309	2.89037	0	12.2758	2.94444	0.0392554	0.559292	0.021
150207	2015	内蒙古自治区	包头市	九原区	11.1522	0	0.000696	7.6936	2.94444	0	12.3264	2.94444	0.0386994	0.549395	0.0223774
150207	2016	内蒙古自治区	包头市	九原区	11.062	0	0.000817	7.0591	2.56495	0	12.3781	2.99573	0.0350184	0.539672	0.0228665
150207	2017	内蒙古自治区	包头市	九原区	11.0696	0	0.000779	8.10885	2.19722	0	12.0772	2.99573	0.0390283	0.500896	0.016921
150207	2018	内蒙古自治区	包头市	九原区	11.1237	0	0.001333	7.50528	1.60944	0	12.129	2.99573	0.0440277	0.452551	0.0230708
150207	2019	内蒙古自治区	包头市	九原区	11.0826	0	0.000924	7.57519	0	0	12.2115	2.94444	0.0504343	0.390597	0.0173392
150207	2020	内蒙古自治区	包头市	九原区	11.1043	0	0.000724	7.16056	0	0	12.2821	2.99573	0.0532005	0.412564	0.0240518
150207	2021	内蒙古自治区	包头市	九原区	11.121	0	0.00054	8.16544	0	0	12.348	3.03683	0.0503677	0.391028	0.0244839
150221	2010	内蒙古自治区	包头市	土默特右旗	13.525	0	0.00119	7.53742	3.85015	12.6156	11.8561	4.70048	0.157935	0.460324	0.0152027
150221	2011	内蒙古自治区	包头市	土默特右旗	13.5278	0	0.000704	6.94413	3.8712	12.9353	12.1259	4.70953	0.137841	0.536466	0.015625
150221	2012	内蒙古自治区	包头市	土默特右旗	13.4598	0	0.001679	6.35085	3.89182	13.1774	12.3585	4.7185	0.126109	0.570901	0.015625
150221	2013	内蒙古自治区	包头市	土默特右旗	13.5389	0	0.00136	7.79817	3.91202	13.4204	12.5066	4.69135	0.124995	0.573446	0.015625
150221	2014	内蒙古自治区	包头市	土默特右旗	13.5405	0	0.001245	8.39301	4.04305	13.5164	12.5776	4.70048	0.120515	0.580707	0.0154265
150221	2015	内蒙古自治区	包头市	土默特右旗	13.5285	0	0.000958	7.89909	4.09434	13.6748	12.6498	4.67283	0.117024	0.576717	0.0153927
150221	2016	内蒙古自治区	包头市	土默特右旗	13.5351	1	0.001221	7.18216	4.14313	13.6667	12.7162	4.70048	0.10739	0.573647	0.0154392
[truncated: 12,809 more rows]
